# Supplementary material for: Performance of polygenic risk scores for cancer prediction in a racially diverse academic biobank
Source: Genet Med. Author manuscript; Available in PMC 2022 Nov 22. (PMC9680700; doi:10.1016/j.gim.2021.10.015)
Supplement: Supplemental Tables [file NIHMS1848614-supplement-Supplemental_Tables.xlsx]

## Sheet: TableS1
Supplementary Table 1: ICD9/10 codes for identification of cases and exclusion of cancer for controls
Cancer Group	Cancer Site	ICD10 Parent Code(s)	ICD9 Parent Code(s)	ICD10 Personal Hx Code(s)	ICD9 Personal Hx Code(s)	Has a GWAS	Gender specific	Use in Cases for that Cancer	Exclude from controls
Bladder	Bladder	C67	188	Z85.51	V10.51	Yes	N	Yes	Yes
Breast (Female)	Breast (Female)	C50	174	Z85.3	V10.3	Yes	F	Yes	Yes
Colorectal	Colon	C18	153	Z85.03;Z85.038;Z85.04;Z85.048	V10.05;V10.06	Yes	N	Yes	Yes
	Rectosigmoid	C19	154			Yes	N	Yes	Yes
	Rectum	C20	154			Yes	N	Yes	Yes
Endometrial	Uterus - body	C54	179	Z85.42	V10.42	Yes	F	Yes	Yes
	Uterus - NOS	C55	182			Yes	F	Yes	Yes
Esophageal	Esophageal	C15	150	Z85.01	V10.03	Yes	N	Yes	Yes
Glioma	Glioma	C71	191	Z85.841	V10.85	Yes	N	Yes	Yes
Lung	Lung & Bronchus	C34	162	Z85.1;Z85.11;Z85.118	V10.1;V10.11	Yes	N	Yes	Yes
Melanoma	Melanoma	C43	172	Z85.820	V10.82	Yes	N	Yes	Yes
Oral Cavity & Pharynx	Oral Cavity - Base of Tongue	C01	141	Z85.81;Z85.818;Z85.810;Z85.819	V10.02;V10.01	Yes	N	Yes	Yes
	Oral Cavity - Tongue NOS	C02	141			Yes	N	Yes	Yes
	Oral Cavity - Gum	C03	143			Yes	N	Yes	Yes
	Oral Cavity - Floor of mouth	C04	144			Yes	N	Yes	Yes
	Oral Cavity - Palate	C05	145			Yes	N	Yes	Yes
	Oral Cavity - Mouth NOS	C06	145			Yes	N	Yes	Yes
	Oral Cavity - Tonsil	C09	146			Yes	N	Yes	Yes
	Oral Cavity - Oropharynx	C10	146			Yes	N	Yes	Yes
	Oral Cavity - Hypopharynx	C13	148			Yes	N	Yes	Yes
Ovarian	Ovarian	C56	183	Z85.43	V10.43	Yes	F	Yes	Yes
Prostate	Prostate	C61	185	Z85.46	V10.46	Yes	M	Yes	Yes
Renal	Kidney	C64	189	Z85.52;Z85.528;Z85.53	V10.52;V10.53	Yes	N	Yes	Yes
	Renal Pelvis	C65	189			Yes	N	Yes	Yes
Testicular	Testicular	C62	186	Z85.47	V10.47	Yes	M	Yes	Yes
Pancreatic	Pancreatic	C25	157	Z85.07	None	Yes	N	Yes	Yes
Thyroid	Thyroid	C73	193	Z85.850	V10.87	Yes	N	Yes	Yes
Male Breast	Breast (Male)	C50	175	None	None	No	M	n/a	Yes
CNS NOS	Eye	C69	190	Z85.84;Z85.840;Z85.848	V10.84;V10.86	No	N	n/a	Yes
	Meninges	C70	192			No	N	n/a	Yes
	Peripheral Nerves	C47	192			No	N	n/a	Yes
	CNS NOS	C72	192			No	N	n/a	Yes
Thoracic NOS	Trachea	C33	162	Z85.12;Z85.2;Z85.20;Z85.29	V10.12;V10.2;V10.20;V10.29	No	N	n/a	Yes
	Mesothelioma/Pleura	C45	163			No	N	n/a	Yes
	Thymus	C37	164			No	N	n/a	Yes
	Heart, mediastinum and pleura	C38	164			No	N	n/a	Yes
	Thoracic NOS	C39	165			No	N	n/a	Yes
Other GU NOS	Ureter	C66	188	Z85.4;Z85.5;Z85.50;Z85.54;Z85.59	V10.4;V10.5;V10.50;V10.59	No	N	n/a	Yes
	GU NOS	C68	189			No	N	n/a	Yes
Cervical	Cervical	C53	180	Z85.41	V10.41	No	F	n/a	Yes
Female GU NOS	Placenta	C58	181	Z85.40;Z85.44	V10.40;V10.44	No	F	n/a	Yes
	Vulva	C51	184			No	F	n/a	Yes
	Vagina	C52	184			No	F	n/a	Yes
	Female GU NOS	C57	184			No	F	n/a	Yes
Male GU NOS	Penis	C60	187	Z85.45;Z85.48;Z85.49	V10.45;V10.48;V10.49	No	M	n/a	Yes
	Male GU NOS inc Penis	C63	187			No	M	n/a	Yes
Gallbladder	Gallbladder, Extrahepatic bile ducts	C23	156	None	None	No	N	n/a	Yes
Liver	Liver, Intrahepatic bile ducts	C22	155	Z85.05	V10.07	No	N	n/a	Yes
Small intestine	Small intestine	C17	152	Z85.06;Z85.068	None	No	N	n/a	Yes
Stomach	Stomach	C16	151	Z85.02;Z85.028	V10.04	No	N	n/a	Yes
GI NOS	Anus	C21	154	Z85.0;Z85.00;Z85.09	V10.0;V10.00;V10.09	No	N	n/a	Yes
	Biliary tract NOS	C24	156			No	N	n/a	Yes
	GI NOS	C26	159			No	N	n/a	Yes
	Retroperitoneum & peritoneum	C48	158			No	N	n/a	Yes
H&N-Larynx	Larynx	C32	161	Z85.21	V10.21	No	N	n/a	Yes
H&N-Lip	Lip	C00	140	None	None	No	N	n/a	Yes
H&N-Nasopharyx	Nasopharyx	C11	147	None	None	No	N	n/a	Yes
H&N-Salivary Gland	Salivary Gland	C08	142	None	None	No	N	n/a	Yes
H&N-NOS	Parotid Gland	C07	142	Z85.22;Z85.22	V10.22	No	N	n/a	Yes
	Piriform sinus	C12	160			No	N	n/a	Yes
	Oral Cavity - NOS	C14	149			No	N	n/a	Yes
	Nasal cavity, middle ear	C30	160			No	N	n/a	Yes
	Accessory sinus	C31	160			No	N	n/a	Yes
Neuroendocrine	Neuroendocrine	-	209	Z85.020;Z85.030;Z85.040;Z85.060;Z85.110;Z85.230;Z85.520	V10.88	No	N	n/a	Yes
Endocrine NOS	Adrenal Gland	C74	194	Z85.85;Z85.858		No	N	n/a	Yes
	Endocrine NOS	C75	194			No	N	n/a	Yes
Bone & Soft Tissue	Bone & Cartilage - Limbs	C40	170	Z85.83;Z85.830;Z85.831	V10.81	No	N	n/a	Yes
	Bone & Cartilage - NOS	C41	170			No	N	n/a	Yes
	Connective & Soft Tissue	C49	171			No	N	n/a	Yes
Non-melanoma Skin	Non-melanoma Skin	C44	173	Z85.82;Z85.828	V10.83	No	N	n/a	Yes
Kaposi's sarcoma	Kaposi's sarcoma	C46	176	None	None	No	N	n/a	Yes
Hodgkins Lymphoma	Hodgkins Lymphoma	C81	201	Z85.71	V10.72	No	N	n/a	Yes
Non-Hodgkins Lymphoma	Follicular NHL	C82	200	Z85.72	None	No	N	n/a	Yes
	Diffuse NHL	C83	200			No	N	n/a	Yes
	Peripheral and cutaneous T-cell lymphomas	C84	200			No	N	n/a	Yes
	NHL NOS	C85	202			No	N	n/a	Yes
	NHL NOS	C86				No	N	n/a	Yes
	Malignant immunoproliferative diseases	C88	202			No	N	n/a	Yes
Leukemia	Lymphoid Leukemia	C91	204	Z85.6	V10.6;V10.60;V10.61;V10.62;V10.63;V10.69	No	N	n/a	Yes
	Myeolid Leukemia	C92	205			No	N	n/a	Yes
	Monocytic leukemia	C93	206			No	N	n/a	Yes
	Leukemia Other	C94	207			No	N	n/a	Yes
	Leukemia NOS	C95	208			No	N	n/a	Yes
Multiple Myeloma	Multiple Myeloma	C90	203	None	None	No	N	n/a	Yes
Heme NOS	Heme NOS	C96	202	Z85.7;Z85.79	V10.7;V10.71;V10.79	No	N	n/a	Yes
Other NOS inc Secondary	Cancer NOS (site undefined)	C76	195	Z85.8;Z85.89;Z85.9	V10.8;V10.89;V10.9;V10.90	No	N	n/a	Yes
	Cancer NOS	C80	199			No	N	n/a	Yes
	Secondary - Lymph nodes	C77	196			No	N	n/a	Yes
	Secondary - Thoracic, GI	C78	197			No	N	n/a	Yes
	Secondary - NOS	C79	198			No	N	n/a	Yes
	Cancer multiple sites NOS	C97	-			-	N	n/a	Yes
In situ neoplasms	Carcinoma in situ of oral cavity, esophagus and stomach	D00	230	Z86.0;Z86.00;Z86.000;Z86.001;Z86.008	V12.41	n/a	N	n/a	Yes
	Carcinoma in situ of other and unspecified digestive organs	D01	230			n/a	N	n/a	Yes
	Carcinoma in situ of middle ear and respiratory system	D02	231			n/a	N	n/a	Yes
	Melanoma in situ	D03	232			n/a	N	n/a	Yes
	Carcinoma in situ of skin	D04	232	None		n/a	N	n/a	Yes
	Carcinoma in situ of breast	D05	233			n/a	N	n/a	Yes
	Carcinoma in situ of cervix uteri	D06	233			n/a	N	n/a	Yes
	Carcinoma in situ of other and unspecified genital organs	D07	233			n/a	N	n/a	Yes
	Carcinoma in situ of other and unspecified sites	D09	234			n/a	N	n/a	Yes
Benign neoplasms	Benign neoplasm of mouth and pharynx	D10	210			n/a	N	n/a	No
	Benign neoplasm of major salivary glands	D11	210			n/a	N	n/a	No
	Benign neoplasm of colon, rectum, anus and anal canal	D12	211			n/a	N	n/a	No
	Benign neoplasm of other and ill-defined parts of digestive system	D13	211			n/a	N	n/a	No
	Benign neoplasm of middle ear and respiratory system	D14	212			n/a	N	n/a	No
	Benign neoplasm of other and unspecified intrathoracic organs	D15	212			n/a	N	n/a	No
	Benign neoplasm of bone and articular cartilage	D16	213			n/a	N	n/a	No
	Benign lipomatous neoplasm	D17	214			n/a	N	n/a	No
	Hemangioma and lymphangioma, any site	D18	228			n/a	N	n/a	No
	Benign neoplasm of mesothelial tissue	D19	229			n/a	N	n/a	No
	Benign neoplasm of soft tissue of retroperitoneum and peritoneum	D20	229			n/a	N	n/a	No
	Other benign neoplasms of connective and other soft tissue	D21	215			n/a	N	n/a	No
	Melanocytic nevi	D22	216			n/a	N	n/a	No
	Other benign neoplasms of skin	D23	216			n/a	N	n/a	No
	Benign neoplasm of breast	D24	217			n/a	N	n/a	No
	Leiomyoma of uterus	D25	218			n/a	N	n/a	No
	Other benign neoplasms of uterus	D26	219			n/a	N	n/a	No
	Benign neoplasm of ovary	D27	220			n/a	N	n/a	No
	Benign neoplasm of other and unspecified female genital organs	D28	221			n/a	N	n/a	No
	Benign neoplasm of male genital organs	D29	222			n/a	N	n/a	No
	Benign neoplasm of urinary organs	D30	223			n/a	N	n/a	No
	Benign neoplasm of eye and adnexa	D31	224			n/a	N	n/a	No
	Benign neoplasm of meninges	D32	225			n/a	N	n/a	No
	Benign neoplasm of brain and other parts of central nervous system	D33	225			n/a	N	n/a	No
	Benign neoplasm of thyroid gland	D34	226			n/a	N	n/a	No
	Benign neoplasm of other and unspecified endocrine glands	D35	227			n/a	N	n/a	No
	Benign neoplasm of other and unspecified sites	D36	229			n/a	N	n/a	No
Neoplasms Uncertain Significance	Neoplasm of uncertain behavior of oral cavity and digestive organs	D37	235			n/a	N	n/a	Yes
	Neoplasm of uncertain behavior of middle ear and respiratory and intrathoracic organs	D38	235			n/a	N	n/a	Yes
	Neoplasm of uncertain behavior of female genital organs	D39	236			n/a	N	n/a	Yes
	Neoplasm of uncertain behavior of male genital organs	D40	236			n/a	N	n/a	Yes
	Neoplasm of uncertain behavior of urinary organs	D41	236			n/a	N	n/a	Yes
	Neoplasm of uncertain behavior of meninges	D42	237			n/a	N	n/a	Yes
	Neoplasm of uncertain behavior of brain and central nervous system	D43	237			n/a	N	n/a	Yes
	Neoplasm of uncertain behavior of endocrine glands	D44	237			n/a	N	n/a	Yes
	Polycythemia vera	D45	238			n/a	N	n/a	Yes
	Myelodysplastic syndromes	D46	238			n/a	N	n/a	Yes
	Other neoplasms of uncertain behavior of lymphoid, hematopoietic and related tissue	D47	238			n/a	N	n/a	Yes
	Neoplasm of uncertain behavior of other and unspecified sites	D48	238			n/a	N	n/a	Yes

## Sheet: TableS2
Supplementary Table 2: GWAS and PRS papers used to identify significant hits to calculate polygenic risk scores
Cancer	# of SNPs downloaded	# of SNPs used for PRS	# of SNPs after LD pruning	GWAS PMID	GWAS Initial Sample Size (cases/controls)	Ethnicity	Download link
Bladder	17	14	13	24163127	2305/3901	EUR	https://www.ebi.ac.uk/gwas/publications/24163127
Breast	803	797	226	29059683	76192/63082	EUR	https://www.ebi.ac.uk/gwas/publications/29059683
CRC	87	85	75	31089142	31197/61770	EUR	https://www.ebi.ac.uk/gwas/publications/31089142
Endometrial	67	41	31	30093612	12906/108979	EUR	https://www.ebi.ac.uk/gwas/publications/30093612
Esophageal	24	20	11	27527254	4112/17159	EUR	https://www.ebi.ac.uk/gwas/publications/27527254
Glioma	50	26	15	28346443	12469/18190	EUR	https://www.ebi.ac.uk/gwas/publications/26424050
Lung	499	427	73	28604730	29266/56450	EUR	https://www.ebi.ac.uk/gwas/publications/28604730
Melanoma	28	21	15	28212542	4842/286565	EUR	https://www.ebi.ac.uk/gwas/publications/28212542
Oral Cavity & Pharynx	31	27	11	27749845	6009/6585	EUR	https://www.ebi.ac.uk/gwas/publications/27749845
Ovarian	123	36	17	28346442	16924/68502	EUR	https://www.ebi.ac.uk/gwas/publications/28346442
Pancreatic	32	32	19	29422604	9040/12496	EUR	https://www.ebi.ac.uk/gwas/publications/29422604
Prostate	169	143	116	29892016	15167/58308	EUR	https://www.ebi.ac.uk/gwas/publications/29892016
Renal	26	8	4	28598434	10784/20406	EUR	https://www.ebi.ac.uk/gwas/publications/28598434
Testicular	37	37	28	28604732	3558/13970	EUR	https://www.ebi.ac.uk/gwas/publications/28604732
Thyroid	12	12	5	28195142	3001/152739	EUR	https://www.ebi.ac.uk/gwas/publications/28195142
Breast-313	n/a	313	n/a	33022221	n/a	EUR	https://www.sciencedirect.com/science/article/pii/S0002929720303219?via%3Dihub
Prostate-EUR	n/a	267	n/a	33398198	n/a	EUR	https://www.nature.com/articles/s41588-020-00748-0
Prostate-AFR	n/a	248	n/a	33398198	n/a	AFR	https://www.nature.com/articles/s41588-020-00748-0

## Sheet: TableS3
Supplementary Table 3: SNPs used for each cancer polygenic risk score
Cancer	CHR_ID	CHR_POS (hg38)	STRONGEST SNP-RISK ALLELE	SNP ID	P-VALUE	OR or BETA
Bladder	22	38936618	T	rs1014971	1e-11	1.13
Bladder	18	45737317	T	rs10775480	6e-08	1.13
Bladder	3	169774313	C	rs10936599	5e-09	1.1765
Bladder	2	233656637	A	rs11892031	1e-07	1.17
Bladder	8	18415371	A	rs1495741	2e-10	1.14
Bladder	12	38045401	T	rs2204008	3e-15	1.13
Bladder	5	1321972	C	rs401681	4e-11	1.12
Bladder	20	11007451	A	rs6104690	7e-07	1.1236
Bladder	3	189928144	A	rs710521	2e-11	1.14
Bladder	4	1732512	T	rs798766	7e-25	1.22
Bladder	19	29805946	C	rs8102137	1e-11	1.13
Bladder	11	1852842	A	rs907611	4e-08	1.15
Bladder	8	127705823	T	rs9642880	4e-38	1.24
Breast	1	10506158	A	rs616488	5e-20	1.06383
Breast	1	18480845	T	rs2992756	2e-15	1.06
Breast	1	40914768	T	rs4233486	9e-09	1.03093
Breast	1	113630788	G	rs1230666	4e-10	1.06099
Breast	1	117687599	C	rs7529522	2e-10	1.06
Breast	1	121121848	G	rs369304377	2e-29	1.09253
Breast	1	145790097	C	rs12405132	6e-10	1.03093
Breast	1	149955122	C	rs12048493	9e-14	1.04
Breast	1	155176305	A	rs4971059	5e-11	1.05
Breast	1	201468704	T	rs35383942	4e-13	1.12
Breast	1	203938990	G	rs2810650	3e-09	1.04634
Breast	1	217047232	G	rs11117758	4e-09	1.05263
Breast	1	241870961	G	rs72755295	2e-14	1.15
Breast	2	9995553	G	rs113577745	4e-10	1.08
Breast	2	19111157	T	rs11684853	1e-12	1.04519
Breast	2	24906604	A	rs6725517	3e-12	1.04167
Breast	2	120481784	C	rs4848599	2e-20	1.09779
Breast	2	171513371	A	rs11680449	4e-09	1.04123
Breast	2	172108243	G	rs2016394	6e-12	1.05263
Breast	2	173348166	A	rs1550623	5e-10	1.05263
Breast	2	201258707	T	rs3769821	4e-18	1.05813
Breast	2	216883915	T	rs4674124	1e-11	1.0576
Breast	2	217056046	G	rs4442975	1e-95	1.1236
Breast	2	217177160	T	rs72953532	2e-18	1.19949
Breast	2	217427435	G	rs11693806	3e-26	1.0767
Breast	2	217858732	G	rs6436017	3e-10	1.04071
Breast	3	4700592	G	rs6762644	4e-18	1.05
Breast	3	27468223	C	rs7619833	3e-45	1.09133
Breast	3	27608457	G	rs56138756	7e-09	1.05211
Breast	3	30643415	T	rs17838698	2e-14	1.05306
Breast	3	46846708	C	rs56387622	5e-19	1.09878
Breast	3	63956021	G	rs3821902	3e-12	1.06428
Breast	3	86988393	A	rs13066793	1e-09	1.06383
Breast	3	100004736	T	rs9833888	5e-10	1.06
Breast	3	141547651	A	rs6776003	3e-10	1.04019
Breast	3	172567447	A	rs58058861	2e-10	1.06
Breast	4	38814717	C	rs6815814	6e-13	1.06
Breast	4	88322666	T	rs10022462	2e-09	1.04
Breast	4	105163621	T	rs9790517	5e-11	1.04
Breast	4	125922349	G	rs77528541	1e-09	1.05263
Breast	4	174906885	C	rs7697216	2e-26	1.10949
Breast	6	13713134	C	rs418053	1e-13	1.0476
Breast	6	20621007	T	rs2223621	3e-10	1.04
Breast	6	28594471	T	rs34119086	8e-09	1.07026
Breast	6	81677422	A	rs6912005	2e-11	1.04949
Breast	6	130027974	T	rs6569648	3e-12	1.06383
Breast	6	151621059	G	rs3757322	3e-41	1.08
Breast	6	151734843	T	rs6904031	7e-26	1.14042
Breast	6	152115881	C	rs2747652	1e-26	1.06383
Breast	7	28317270	C	rs17156577	4e-09	1.05
Breast	7	92001306	T	rs6964587	9e-11	1.03
Breast	7	101909160	G	rs71559437	5e-12	1.07527
Breast	7	130982362	C	rs4593472	2e-11	1.03093
Breast	7	130989722	A	rs68056147	5e-13	1.05138
Breast	7	140242504	A	rs11977670	1e-16	1.06
Breast	8	29652100	A	rs9693444	2e-21	1.06
Breast	8	37000965	A	rs13365225	1e-20	1.0989
Breast	8	75318066	T	rs6472903	4e-21	1.06383
Breast	8	75498626	G	rs2926585	3e-24	1.12255
Breast	8	101466731	A	rs514192	6e-09	1.05
Breast	8	105346392	A	rs12546444	8e-11	1.07527
Breast	8	123597926	A	rs58847541	6e-13	1.08
Breast	8	123726378	T	rs970821	2e-12	1.0455
Breast	8	127343372	G	rs13281615	2e-57	1.11
Breast	8	128192016	C	rs7017073	2e-14	1.05887
Breast	9	22067594	G	rs10811650	2e-13	1.04718
Breast	9	107543834	A	rs10759243	2e-18	1.06
Breast	9	108074792	G	rs10816625	5e-18	1.11
Breast	9	108074895	T	rs13294895	7e-17	1.06
Breast	9	108123199	T	rs630965	3e-54	1.10429
Breast	9	108239892	T	rs7847854	5e-18	1.05654
Breast	9	116551207	A	rs1895062	1e-14	1.06383
Breast	9	126634155	G	rs10760444	9e-09	1.03
Breast	10	9046151	T	rs67958007	2e-10	1.09
Breast	10	21863269	A	rs72806318	5e-19	1.24832
Breast	10	62540131	A	rs10995201	2e-51	1.11111
Breast	10	62822722	C	rs61865900	2e-09	1.08112
Breast	10	79092621	G	rs1268974	4e-36	1.08253
Breast	10	113014168	G	rs7904519	2e-13	1.03
Breast	10	113368732	C	rs12250948	1e-14	1.05929
Breast	10	113490891	G	rs58742730	6e-09	1.04781
Breast	10	121334387	C	rs11199914	7e-12	1.04167
Breast	10	121568362	T	rs10510097	2e-58	1.16719
Breast	10	121589810	A	rs45631563	7e-37	1.23457
Breast	10	121677436	C	rs1696803	2e-45	1.123
Breast	10	121795069	A	rs111605422	9e-13	1.09812
Breast	10	121904429	T	rs7899628	9e-10	1.04039
Breast	10	122041907	C	rs2253762	2e-09	1.04279
Breast	11	803017	G	rs6597981	1e-12	1.04167
Breast	11	1877434	C	rs1973765	1e-37	1.08513
Breast	11	1887776	C	rs3817198	1e-18	1.05
Breast	11	69516650	T	rs78540526	2e-131	1.31758
Breast	11	69646918	T	rs34507830	7e-31	1.3007
Breast	11	129591276	C	rs11820646	2e-14	1.04167
Breast	12	14260997	C	rs12422552	4e-15	1.06
Breast	12	28021884	C	rs7297051	3e-60	1.1236
Breast	12	95633983	A	rs17356907	1e-39	1.0989
Breast	12	115398717	A	rs1292011	4e-39	1.08696
Breast	13	32398489	T	rs11571833	3e-15	1.35
Breast	13	73232845	C	rs12870942	4e-09	1.03987
Breast	13	73383544	G	rs6562760	2e-09	1.05263
Breast	14	36663564	G	rs2236007	4e-21	1.07527
Breast	14	36808438	G	rs848087	6e-11	1.04362
Breast	14	68193711	T	rs2588809	6e-14	1.06
Breast	14	68513118	C	rs11624333	7e-42	1.10164
Breast	14	91374725	G	rs941764	8e-13	1.03
Breast	14	92637727	T	rs11627032	4e-11	1.04167
Breast	15	90968837	G	rs2290203	8e-10	1.06383
Breast	16	52565276	T	rs4784227	7e-201	1.23
Breast	16	53779455	T	rs17817449	3e-21	1.05263
Breast	16	53821379	A	rs11075995	9e-09	1.03
Breast	16	54648152	A	rs28539243	9e-15	1.05
Breast	16	80616908	G	rs13329835	9e-27	1.07
Breast	16	87051631	C	rs4496150	8e-09	1.04167
Breast	17	30884649	A	rs7223535	4e-10	1.04488
Breast	17	42684371	T	rs72826962	5e-09	1.2
Breast	17	45941122	C	rs62061734	8e-12	1.05401
Breast	17	55132413	A	rs2787486	6e-29	1.07527
Breast	17	79797749	G	rs8082452	1e-10	1.04269
Breast	18	26757460	G	rs527616	7e-15	1.03093
Breast	18	27025475	A	rs12458099	1e-12	1.0453
Breast	18	32397726	T	rs117618124	6e-12	1.1236
Breast	18	44819625	A	rs6507583	2e-12	1.08696
Breast	19	18522945	C	rs172032	1e-16	1.05454
Breast	19	19434887	A	rs2965183	6e-12	1.04
Breast	19	43919418	C	rs375066	2e-14	1.04854
Breast	20	5967581	A	rs16991615	2e-09	1.1
Breast	20	50329374	G	rs6122906	3e-10	1.05
Breast	21	14992435	G	rs2822999	2e-11	1.06067
Breast	21	15202135	A	rs2403907	2e-32	1.08285
Breast	22	27799398	A	rs45589338	2e-10	1.11762
Breast	22	29010231	T	rs13054095	4e-16	1.19626
Breast	22	29714557	A	rs140091	4e-10	1.18958
Breast	22	38172826	C	rs738321	1e-13	1.05263
Breast	22	40143521	C	rs12483853	1e-18	1.08145
Breast	22	40480230	C	rs6001930	4e-34	1.12
Breast	22	41642782	T	rs73161324	2e-09	1.06
Breast	2	25222417	A	rs113953597	1e-08	1.04561
Breast	22	29225488	C	rs132390	1e-08	1.04
Breast	22	28725099	G	rs17879961	1e-08	1.26
Breast	18	26576054	T	rs7240205	2e-08	1.03717
Breast	1	155697170	C	rs348196	2e-08	1.04154
Breast	17	46788237	C	rs199498	2e-08	1.04425
Breast	17	45394123	A	rs4763	2e-08	1.04749
Breast	19	13158012	T	rs111730030	2e-08	1.0873
Breast	19	17290595	G	rs67397200	2e-08	1.03
Breast	6	16399326	C	rs3819405	2e-08	1.04167
Breast	2	226362236	A	rs12479355	2e-08	1.04167
Breast	7	21901342	A	rs7971	2e-08	1.04167
Breast	1	87691240	A	rs17426269	2e-08	1.05
Breast	22	45887417	A	rs28512361	2e-08	1.05
Breast	4	105435604	A	rs77928427	3e-08	1.04081
Breast	1	46135245	G	rs1707302	3e-08	1.04167
Breast	1	87963341	A	rs11583393	4e-08	1.04039
Breast	11	69154575	G	rs72932540	4e-08	1.05686
Breast	16	56387075	A	rs2432539	4e-08	1.03
Breast	12	120394343	T	rs206966	4e-08	1.05
Breast	1	41671640	T	rs79724016	4e-08	1.07527
Breast	1	119716347	C	rs666930	5e-08	1.03531
Breast	6	29509637	T	rs1233480	5e-08	1.06035
Breast	10	62961440	T	rs34146356	5e-08	1.08992
Breast	3	71482962	T	rs6805189	5e-08	1.03093
Breast	8	23801998	A	rs310291	6e-08	1.03469
Breast	3	64074452	A	rs1450985	6e-08	1.03562
Breast	17	72408954	G	rs11652463	8e-08	1.04081
Breast	6	36676721	C	rs3829964	9e-08	1.03365
Breast	15	74843920	G	rs6938	9e-08	1.03707
Breast	2	69207095	A	rs12474538	9e-08	1.04802
Breast	6	43259403	A	rs111342015	9e-08	1.05876
Breast	10	13865236	C	rs10906522	1e-07	1.03376
Breast	2	201666541	C	rs62193398	1e-07	1.03376
Breast	1	7857016	A	rs707475	1e-07	1.03562
Breast	15	75516399	C	rs8027365	1e-07	1.03873
Breast	10	119567672	T	rs9421352	1e-07	1.03967
Breast	1	45833328	AT	chr1:45833328	1e-07	1.04154
Breast	20	53671071	T	rs12481286	1e-07	1.04154
Breast	7	103251337	C	rs6946892	1e-07	1.04216
Breast	2	69023500	A	rs66686620	1e-07	1.04802
Breast	16	10609831	C	rs12918713	1e-07	1.07122
Breast	3	16737360	G	rs1375631	2e-07	1.03262
Breast	9	104094512	C	rs4742903	2e-07	1.03303
Breast	11	111765903	G	rs643506	2e-07	1.035
Breast	1	207903511	C	rs2724379	2e-07	1.03521
Breast	8	25974262	T	rs13256025	2e-07	1.04373
Breast	6	30107326	G	rs2523992	2e-07	1.04791
Breast	1	168127440	T	rs60504827	2e-07	1.05443
Breast	1	119894128	C	rs35273427	2e-07	1.07326
Breast	10	22681806	C	rs370356098	2e-07	1.0873
Breast	11	44347927	A	rs3853291	3e-07	1.03231
Breast	6	21905495	G	rs9350395	3e-07	1.03283
Breast	1	100414772	T	rs612683	3e-07	1.03324
Breast	6	170017397	C	rs6940159	3e-07	1.03355
Breast	11	66301747	G	rs1783730	3e-07	1.03448
Breast	10	51918266	A	rs1937680	3e-07	1.03469
Breast	8	220692	C	rs66823261	3e-07	1.04185
Breast	7	25529928	T	rs289997	3e-07	1.04582
Breast	6	122394099	T	rs74392007	3e-07	1.05274
Breast	14	32127443	C	rs140783387	3e-07	1.06205
Breast	19	17099805	A	rs7249698	4e-07	1.03324
Breast	1	118488075	C	rs10923574	4e-07	1.035
Breast	2	69945455	A	rs6756513	4e-07	1.03728
Breast	10	5752689	G	rs55910451	4e-07	1.03842
Breast	21	46360308	C	rs9808759	4e-07	1.06152
Breast	9	8545593	A	rs76007978	4e-07	1.19494
Breast	15	37206970	A	rs184531260	4e-07	1.23368
Breast	7	94758031	T	rs10269006	5e-07	1.03407
Breast	18	27826891	T	rs9959491	5e-07	1.0351
Breast	4	91717049	C	rs9884765	5e-07	1.03593
Breast	1	17380437	G	rs1924553	5e-07	1.03935
Breast	3	47364189	A	rs146331761	5e-07	1.09144
Breast	10	38338906	G	rs2754412	6e-07	1.03169
Breast	4	175011701	C	rs1966977	6e-07	1.0431
Breast	11	129360950	T	rs7102494	6e-07	1.05211
Breast	20	19772894	A	rs4814894	7e-07	1.03283
Breast	1	156183252	G	rs11264454	7e-07	1.03324
Breast	2	67654625	A	rs9712235	7e-07	1.03634
Breast	8	115667320	G	rs13277568	8e-07	1.03324
Breast	8	120102785	G	rs1519814	8e-07	1.03717
Breast	16	3942751	T	rs12920416	8e-07	1.04206
Breast	9	13942941	A	rs77457752	8e-07	1.04728
Breast	6	151859461	G	rs78796841	8e-07	1.11594
Breast	8	130991174	T	rs73348588	8e-07	1.12885
Breast	22	42745087	C	rs4820477	9e-07	1.03118
Breast	10	8655165	A	rs74433033	9e-07	1.09417
Breast	6	36795636	T	rs72856431	9e-07	1.12019
Breast	8	37106253	A	rs113167076	9e-07	1.12896
Colorectal	15	32813529	A	rs16959063	4e-08	1.3
Colorectal	5	1240883	C	rs77776598	8e-09	1.14
Colorectal	15	32700910	T	rs16969681	3e-27	1.22
Colorectal	10	112535133	G	rs12255141	3e-09	1.11
Colorectal	4	144700176	A	rs75686861	2e-09	1.12
Colorectal	19	16310006	T	rs285245	4e-08	1.11
Colorectal	15	90629669	T	rs7495132	8e-10	1.11
Colorectal	12	6302870	G	rs10849438	1e-10	1.12
Colorectal	1	54782179	G	rs12143541	9e-10	1.1
Colorectal	20	7737398	A	rs6055286	1e-10	1.11
Colorectal	11	10265208	C	rs4450168	1e-08	1.1
Colorectal	12	4266925	A	rs12818766	2e-09	1.1
Colorectal	20	50364133	A	rs4811050	2e-11	1.1
Colorectal	15	67884824	G	rs10152518	3e-08	1.08
Colorectal	15	32864185	A	rs17816465	1e-14	1.11
Colorectal	16	86666424	T	rs899244	1e-10	1.09
Colorectal	13	36886511	C	rs12427600	5e-11	1.09
Colorectal	20	50768208	C	rs6091213	4e-10	1.08
Colorectal	16	79973369	A	rs61336918	2e-12	1.09
Colorectal	20	63685277	C	rs3787089	6e-09	1.07
Colorectal	5	135132061	C	rs639933	1e-09	1.07
Colorectal	20	6712481	T	rs6085661	2e-14	1.09
Colorectal	6	30790689	G	rs3131043	3e-08	1.07
Colorectal	1	37995647	C	rs61776719	2e-10	1.07
Colorectal	6	12292539	T	rs2070699	4e-09	1.07
Colorectal	7	46887097	C	rs10951878	1e-08	1.06
Colorectal	19	48715345	T	rs12979278	6e-10	1.07
Colorectal	2	199266972	T	rs7593422	4e-11	1.07
Colorectal	3	53054269	G	rs9831861	4e-10	1.07
Colorectal	10	79059375	G	rs704017	3e-16	1.1
Colorectal	3	113198071	C	rs12635946	1e-11	1.08
Colorectal	13	73075014	A	rs45597035	2e-10	1.08
Colorectal	13	110422568	T	rs7993934	3e-11	1.08
Colorectal	20	48723580	A	rs6066825	4e-17	1.1
Colorectal	7	47471563	G	rs3801081	2e-11	1.08
Colorectal	19	41367096	G	rs9797885	3e-10	1.08
Colorectal	20	44031646	A	rs2179593	5e-09	1.07
Colorectal	12	57147065	C	rs7398375	4e-10	1.09
Colorectal	15	66715475	A	rs4776316	1e-08	1.08
Colorectal	17	10803924	A	rs1078643	4e-11	1.09
Colorectal	6	32626471	A	rs9271770	4e-08	1.08
Colorectal	4	105127134	T	rs17035289	3e-10	1.1
Colorectal	6	41705031	T	rs6933790	4e-10	1.1
Colorectal	17	913501	A	rs73975588	9e-09	1.1
Colorectal	13	78035480	C	rs1330889	7e-10	1.11
Colorectal	2	97658891	G	rs11692435	1e-08	1.12
Colorectal	11	74704207	G	rs4944940	1e-20	1.31
Colorectal	8	116618444	C	rs16892766	1e-35	1.26
Colorectal	20	50440951	C	rs1810502	2e-10	1.07
Colorectal	5	1296371	A	rs2735940	1e-11	1.08
Colorectal	8	127401060	G	rs6983267	2e-57	1.19
Colorectal	1	22261235	T	rs72647484	2e-10	1.13
Colorectal	20	6423634	A	rs961253	5e-20	1.11
Colorectal	1	183056420	G	rs4546885	1e-14	1.09
Colorectal	1	221876478	T	rs6658977	1e-12	1.08
Colorectal	2	218319713	C	rs13020391	2e-13	1.09
Colorectal	3	40873748	G	rs35470271	2e-09	1.09
Colorectal	3	169768720	G	rs35446936	6e-08	1.07
Colorectal	5	40280100	C	rs1445011	1e-17	1.11
Colorectal	6	35601785	A	rs16878812	2e-09	1.11
Colorectal	6	36655347	C	rs1321310	6e-11	1.09
Colorectal	6	55847326	C	rs62404966	3e-09	1.08
Colorectal	10	8692798	G	rs7894531	4e-24	1.13
Colorectal	10	99586852	G	rs2193352	2e-15	1.11
Colorectal	11	74627310	T	rs57796856	4e-16	1.09
Colorectal	11	111286111	T	rs3087967	6e-33	1.15
Colorectal	12	50823107	C	rs11169572	6e-14	1.09
Colorectal	12	111535554	G	rs597808	8e-15	1.09
Colorectal	12	115453598	T	rs7315438	1e-11	1.08
Colorectal	13	33464043	G	rs9537521	7e-09	1.08
Colorectal	14	53952388	C	rs35107139	1e-13	1.09
Colorectal	15	32720301	G	rs73376930	7e-35	1.18
Colorectal	16	68778398	A	rs9939049	2e-07	1.06
Colorectal	19	33034013	T	rs73039434	2e-18	1.3
Colorectal	X	9795858	C	rs2732875	8e-12	1.18
Endometrial	11	32468118	T	rs10835920	1e-08	1.09
Endometrial	12	114776743	T	rs10850382	2e-07	1.11
Endometrial	17	37737784	A	rs11263761	3e-14	1.15
Endometrial	1	37607755	C	rs113998067	4e-08	1.23
Endometrial	1	225764772	T	rs11583244	8e-07	1.08
Endometrial	8	14014030	G	rs117280150	2e-07	1.66
Endometrial	11	73070209	T	rs117610694	6e-07	1.47
Endometrial	14	53759970	A	rs12184995	7e-07	1.31
Endometrial	8	117816659	C	rs142459060	6e-07	1.73
Endometrial	12	42656220	T	rs145505949	3e-07	1.38
Endometrial	2	60670444	A	rs148261157	3e-08	1.26
Endometrial	12	77944606	A	rs1677893	3e-07	1.08
Endometrial	9	22207038	T	rs1679014	6e-09	1.18
Endometrial	6	21648854	G	rs1740828	6e-13	1.16
Endometrial	15	51261712	G	rs17601876	2e-10	1.12
Endometrial	9	10266786	C	rs1923357	6e-07	1.12
Endometrial	6	125687226	A	rs2747716	4e-10	1.12
Endometrial	3	12293492	A	rs2960422	6e-07	1.1
Endometrial	12	111446804	C	rs3184504	6e-09	1.11
Endometrial	7	99533211	G	rs34670419	3e-07	1.25
Endometrial	4	133040031	CT	rs370989584	1e-07	2.23
Endometrial	6	19914263	T	rs4052756	5e-07	1.27
Endometrial	8	128587032	C	rs4733613	1e-13	1.21
Endometrial	21	21005810	C	rs529138199	2e-07	1.23
Endometrial	17	67896227	T	rs60856912	4e-07	1.11
Endometrial	2	60480759	A	rs7579014	6e-07	1.1
Endometrial	1	99299799	C	rs819913	4e-07	1.42
Endometrial	17	48216874	A	rs882380	1e-08	1.11
Endometrial	15	40029923	C	rs937213	5e-09	1.09
Endometrial	7	29139570	A	rs9639594	2e-08	1.14
Endometrial	12	26273405	A	rs9668337	1e-09	1.11
Esophageal	8	11578007	T	rs10108511	2e-09	1.12
Esophageal	12	114235918	G	rs1247942	2e-09	1.12
Esophageal	2	199180316	G	rs139606545	2e-08	1.11
Esophageal	8	10210563	A	rs17749155	2e-09	1.2039
Esophageal	16	86363229	G	rs1979654	3e-08	1.11
Esophageal	19	18693485	TG	rs199620551	5e-08	1.11
Esophageal	7	117400063	A	rs2188554	6e-09	1.2322
Esophageal	3	70880832	T	rs2687202	2e-09	1.13
Esophageal	2	20679060	T	rs7255	4e-08	1.1654
Esophageal	9	97548219	C	rs7852462	2e-08	1.12
Esophageal	3	184065565	A	rs9823696	2e-08	1.1715
Glioma	16	50094961	C	rs10852606	4e-11	1.14
Glioma	11	82685972	C	rs11233250	1e-09	1.24
Glioma	10	103901557	C	rs11598018	3e-07	1.1
Glioma	10	112699938	G	rs11599775	3e-09	1.16
Glioma	3	66452557	C	rs11706832	8e-09	1.15
Glioma	1	243688645	G	rs12076373	3e-10	1.23
Glioma	1	64763616	T	rs12752552	4e-09	1.18
Glioma	11	118609400	G	rs12803321	1e-15	1.17
Glioma	16	73898	T	rs2562152	2e-08	1.21
Glioma	16	954554	T	rs3751667	3e-09	1.18
Glioma	1	204539019	A	rs4252707	3e-07	1.12
Glioma	11	114160077	A	rs648044	5e-12	1.19
Glioma	11	96014174	T	rs7107785	4e-10	1.16
Glioma	7	55067179	A	rs723527	5e-23	1.25
Glioma	7	54848587	G	rs75061358	2e-08	1.28
Lung	9	6227418	G	rs10118776	4e-07	1.339
Lung	14	33545815	A	rs10146472	4e-07	1.12545
Lung	9	33421422	G	rs10758203	9e-07	1.09116
Lung	9	133640119	A	rs1108581	9e-07	1.12229
Lung	8	143640250	C	rs111960002	5e-07	1.36363
Lung	2	118692164	A	rs114928225	7e-07	1.6502
Lung	6	32936274	T	rs114951367	3e-07	1.20174
Lung	7	131247904	C	rs11514963	8e-08	1.30715
Lung	6	30374976	A	rs115707823	7e-13	1.19307
Lung	6	29931238	G	rs115729734	2e-13	1.16462
Lung	10	103927874	C	rs11591710	6e-11	1.16248
Lung	6	32618459	C	rs116080888	8e-07	1.09055
Lung	6	31351449	T	rs116427960	5e-08	1.25396
Lung	6	29813272	T	rs116506680	4e-09	1.09988
Lung	6	31466334	G	rs116822326	5e-19	1.15018
Lung	11	8465623	C	rs117729306	7e-07	2.30799
Lung	15	70139434	T	rs11855650	6e-07	1.08648
Lung	15	74783309	T	rs12439944	6e-07	1.21049
Lung	19	54064604	A	rs12981718	2e-07	1.35959
Lung	3	189639410	G	rs13080835	7e-12	1.1171
Lung	6	27332531	G	rs13212562	1e-08	1.15494
Lung	9	22083405	C	rs1333040	7e-07	1.09815
Lung	1	243029970	T	rs144503462	8e-08	1.67696
Lung	11	118255861	C	rs1629083	1e-08	1.06931
Lung	17	72303817	T	rs17181550	2e-07	1.06398
Lung	9	17934122	C	rs17185553	9e-07	1.29371
Lung	1	78157942	T	rs17391694	4e-07	1.14502
Lung	5	1048492	C	rs190996050	1e-07	1.56536
Lung	9	99824951	T	rs191205566	1e-07	1.40174
Lung	19	41589873	T	rs2006209	3e-07	1.16309
Lung	6	410848	G	rs2316515	1e-07	1.08994
Lung	4	163148970	C	rs2320614	2e-07	1.08833
Lung	8	27563265	G	rs2741348	2e-07	1.08173
Lung	15	78892838	G	rs28408315	4e-08	1.09708
Lung	6	25775342	T	rs28412066	2e-08	1.12506
Lung	9	105051392	G	rs35440884	7e-07	1.1096
Lung	5	150730677	C	rs35772018	8e-08	1.4609
Lung	12	58440252	G	rs3847711	3e-07	1.09521
Lung	7	17014722	C	rs3944100	3e-07	1.08203
Lung	6	26285639	C	rs3999544	1e-10	1.0788
Lung	8	32552592	G	rs4236709	1e-10	1.13237
Lung	5	1336106	T	rs467095	7e-21	1.19582
Lung	15	78782176	A	rs4886591	1e-23	1.17808
Lung	19	40847202	C	rs56113850	9e-10	1.12103
Lung	13	32265853	A	rs56404467	1e-07	1.26048
Lung	2	139675756	G	rs59396197	3e-07	1.24009
Lung	10	97913426	C	rs60280813	9e-08	1.56778
Lung	9	22052069	G	rs62560775	6e-07	1.1056
Lung	10	100912491	T	rs62621207	6e-07	1.15922
Lung	19	40689265	C	rs66500423	2e-07	1.06784
Lung	15	47285254	A	rs66759488	3e-08	1.07027
Lung	8	128523018	T	rs67824503	1e-07	1.10812
Lung	15	49549483	G	rs7182948	2e-09	1.11556
Lung	19	4840787	G	rs72981884	9e-07	1.31327
Lung	12	128586392	T	rs7299138	2e-07	1.25941
Lung	6	32815309	G	rs7383287	1e-10	1.12056
Lung	5	90931162	G	rs74501188	3e-07	1.2018
Lung	9	133410109	T	rs75685923	6e-07	1.38466
Lung	2	67567320	C	rs76980472	1e-07	1.37146
Lung	5	1285859	A	rs7705526	7e-08	1.22754
Lung	1	154593749	T	rs78062588	5e-07	1.1327
Lung	5	1000041	A	rs78154696	8e-07	1.21765
Lung	11	116128039	G	rs78334599	8e-07	1.1687
Lung	16	10647125	G	rs78442819	6e-07	1.12169
Lung	11	57482553	C	rs78853063	5e-07	1.12545
Lung	2	44962598	T	rs79368540	6e-07	1.09284
Lung	18	23161171	C	rs79421398	3e-07	1.23334
Lung	12	889653	G	rs7953330	6e-12	1.09119
Lung	15	78618839	C	rs8040868	3e-41	1.29044
Lung	4	163517048	T	rs9308062	5e-07	1.16507
Lung	6	117471449	T	rs9387479	7e-08	1.09192
Lung	13	83706928	T	rs9602270	3e-07	1.26938
Lung	12	64519457	T	rs9668978	6e-07	1.09579
Melanoma	16	89919709	T	rs1805007	4e-37	1.5
Melanoma	5	33946466	G	rs35407	3e-19	2.08333
Melanoma	6	421281	A	rs62389423	9e-14	1.24
Melanoma	5	1284538	A	rs139996880	7e-12	1.26
Melanoma	11	89277878	A	rs1393350	4e-13	1.17
Melanoma	5	17453974	T	rs187843643	4e-08	1.96
Melanoma	2	201298088	A	rs13016963	9e-10	1.14
Melanoma	2	38049406	A	rs6750047	7e-09	1.1
Melanoma	6	21163688	C	rs6914598	4e-08	1.1
Melanoma	9	106298549	T	rs10739221	7e-11	1.13
Melanoma	11	69552350	A	rs498136	2e-12	1.12
Melanoma	16	90000528	A	rs4785763	6e-22	1.32
Melanoma	16	54080912	A	rs16953002	4e-12	1.16
Melanoma	16	89689495	A	rs258322	2e-08	1.67
Melanoma	20	34583968	A	rs910873	1e-15	1.75
Oral	5	1343679	C	rs10462706	6e-10	1.35943
Oral	15	49536822	G	rs10851478	4e-07	1.1865
Oral	4	99318162	G	rs1229984	9e-09	1.83217
Oral	6	31579073	A	rs1800628	7e-08	1.3962
Oral	2	223040390	T	rs1961637	3e-07	1.2057
Oral	15	96319940	T	rs2398180	3e-07	1.201
Oral	6	32679924	A	rs3129780	6e-08	1.2373
Oral	2	27633057	G	rs6547741	4e-08	1.19832
Oral	9	131087186	C	rs77452476	3e-07	1.24
Oral	5	19108581	C	rs79767424	4e-10	1.81291
Oral	9	22064466	A	rs8181047	4e-09	1.24
Ovarian	5	1279675	T	rs10069690	1e-07	1.08026
Ovarian	9	16915876	G	rs10962692	9e-11	1.5
Ovarian	17	37739849	C	rs11651755	2e-08	1.0925
Ovarian	4	166265894	T	rs13113999	5e-08	1.22503
Ovarian	8	128529685	G	rs1400482	2e-12	1.48125
Ovarian	8	76408119	T	rs150293538	2e-09	2.18807
Ovarian	17	45489971	G	rs1879586	3e-12	1.14721
Ovarian	2	111061081	C	rs2165109	8e-07	1.07801
Ovarian	9	102180944	A	rs320203	2e-08	1.28563
Ovarian	4	164987569	G	rs4691139	4e-07	1.15812
Ovarian	3	156717851	G	rs62274041	5e-07	1.42262
Ovarian	2	176178498	T	rs6755777	6e-08	1.17837
Ovarian	17	48423311	C	rs7207826	1e-07	1.17875
Ovarian	2	113215368	G	rs752590	2e-12	1.29687
Ovarian	5	1285859	A	rs7705526	8e-08	1.0767
Ovarian	3	190807727	A	rs9870207	5e-08	1.19294
Ovarian	8	127805637	G	rs9886651	2e-09	1.0802
Pancreatic	1	959193	G	rs13303010	8e-14	1.26
Pancreatic	7	47448971	A	rs73328514	1e-07	1.17647
Pancreatic	17	37718512	G	rs4795218	1e-08	1.13636
Pancreatic	8	75558169	A	rs2941471	7e-10	1.1236
Pancreatic	2	67412637	G	rs1486134	5e-09	1.13
Pancreatic	22	28904318	T	rs16986825	1e-08	1.15
Pancreatic	8	127707639	T	rs10094872	1e-09	1.14
Pancreatic	13	27919860	A	rs9581943	5e-14	1.15
Pancreatic	5	1321972	T	rs401681	9e-17	1.19
Pancreatic	13	73342491	C	rs9543325	1e-22	1.24
Pancreatic	17	72405335	T	rs7214041	9e-15	1.25
Pancreatic	16	75229763	A	rs7190458	1e-11	1.36
Pancreatic	5	1295258	C	rs35226131	2e-08	1.49254
Pancreatic	1	200038304	A	rs3790844	8e-16	1.23457
Pancreatic	7	130995762	T	rs6971499	7e-14	1.23457
Pancreatic	7	40827064	C	rs17688601	1e-08	1.13636
Pancreatic	9	104125300	A	rs2417487	6e-07	1.09
Pancreatic	22	17833538	T	rs450960	8e-07	1.11
Pancreatic	2	152798206	G	rs12478462	3e-07	1.14
Prostate	4	72989536	T	rs10009409	4e-10	1.06
Prostate	14	22836440	T	rs1004030	2e-08	1.05
Prostate	9	34049781	T	rs10122495	1e-08	1.05
Prostate	2	85567174	T	rs10187424	1e-20	1.08
Prostate	18	75324210	T	rs10460109	4e-08	1.05
Prostate	9	19055967	C	rs1048169	8e-07	1.1
Prostate	7	27936944	G	rs10486567	2e-45	1.14
Prostate	5	134500518	T	rs10793821	9e-07	1.07
Prostate	12	14263984	G	rs10845938	9e-07	1.07
Prostate	12	49282227	C	rs10875943	2e-15	1.07
Prostate	3	128319530	A	rs10934853	1e-29	1.1
Prostate	3	170412314	A	rs10936632	3e-34	1.1
Prostate	10	46046326	T	rs10993994	2e-147	1.23
Prostate	8	26034626	T	rs11135910	9e-13	1.08
Prostate	11	113936459	G	rs11214775	4e-15	1.07
Prostate	11	102530930	T	rs11568818	2e-19	1.08
Prostate	14	36669089	C	rs11629412	2e-12	1.06
Prostate	17	49267824	A	rs11650494	9e-12	1.1
Prostate	19	17103263	C	rs11666569	8e-09	1.05
Prostate	19	41479679	G	rs11672691	2e-23	1.1
Prostate	2	111135519	T	rs11691517	7e-07	1.08
Prostate	19	31676897	G	rs118005503	7e-09	1.09
Prostate	9	129813781	A	rs1182	1e-07	1.13
Prostate	16	57619621	T	rs11859370	2e-08	1.21
Prostate	2	9977740	T	rs11902236	5e-07	1.05
Prostate	7	20954872	A	rs12155172	9e-23	1.1
Prostate	1	154861707	G	rs1218582	1e-08	1.05
Prostate	2	172446825	A	rs12621278	2e-42	1.27
Prostate	6	30633455	G	rs12665339	6e-09	1.06
Prostate	12	114247766	A	rs1270884	1e-18	1.07
Prostate	11	67184494	C	rs12785905	8e-09	1.12
Prostate	3	107243674	G	rs1283104	9e-09	1.05
Prostate	18	59079083	T	rs12956892	8e-09	1.05
Prostate	6	31150734	G	rs130067	2e-07	1.05
Prostate	6	170160655	G	rs138004030	3e-08	1.27
Prostate	17	48728343	T	rs138213197	9e-63	3.85
Prostate	11	125184897	T	rs138466039	2e-11	1.32
Prostate	3	169375312	G	rs142436749	5e-09	1.25
Prostate	17	31771730	C	rs142444269	3e-10	1.07
Prostate	8	127472793	A	rs1447295	1e-179	1.41
Prostate	2	43326810	T	rs1465618	2e-18	1.09
Prostate	4	94641726	C	rs17021918	1e-24	1.09
Prostate	1	150685811	G	rs17599629	1e-11	1.07
Prostate	7	40835593	A	rs17621345	7e-14	1.07
Prostate	9	22041999	G	rs17694493	2e-10	1.08
Prostate	11	108272729	G	rs1800057	8e-09	1.16
Prostate	3	152286413	T	rs182314334	4e-11	1.09
Prostate	8	127091872	G	rs183373024	4e-160	2.91
Prostate	17	71112612	G	rs1859962	1e-91	1.17
Prostate	11	1486282	T	rs1881502	7e-09	1.06
Prostate	4	73483441	G	rs1894292	5e-15	1.06
Prostate	6	153119944	A	rs1933488	4e-21	1.08
Prostate	10	88435392	C	rs1935581	7e-09	1.05
Prostate	12	12718165	T	rs2066827	2e-09	1.06
Prostate	5	44365443	C	rs2121875	1e-08	1.05
Prostate	5	1279913	G	rs2242652	4e-52	1.17
Prostate	6	108963986	G	rs2273669	3e-10	1.07
Prostate	11	62140968	C	rs2277283	3e-10	1.06
Prostate	2	237534583	G	rs2292884	4e-11	1.06
Prostate	20	62440555	C	rs2427345	3e-08	1.05
Prostate	3	87061524	T	rs2660753	6e-21	1.13
Prostate	17	58378759	G	rs2680708	2e-08	1.05
Prostate	19	50861367	G	rs2735839	3e-47	1.18
Prostate	17	7899800	C	rs28441558	1e-16	1.16
Prostate	18	55563628	C	rs28607662	3e-08	1.08
Prostate	8	23581462	A	rs2928679	2e-11	1.05
Prostate	6	32224554	A	rs3096702	1e-11	1.06
Prostate	6	32433162	G	rs3129859	1e-12	1.06
Prostate	15	56093670	A	rs33984059	1e-08	1.19
Prostate	2	173369819	C	rs34925593	3e-08	1.05
Prostate	2	241443449	T	rs3771570	1e-14	1.09
Prostate	10	102654464	A	rs3850699	6e-16	1.07
Prostate	1	204549714	A	rs4245739	3e-24	1.1
Prostate	17	37738049	A	rs4430796	1e-132	1.22
Prostate	6	43726861	T	rs4711748	3e-08	1.05
Prostate	6	11218797	C	rs4713266	1e-10	1.05
Prostate	15	40630717	C	rs4924487	1e-08	1.06
Prostate	10	125008303	C	rs4962416	2e-11	1.06
Prostate	5	178541914	T	rs4976790	7e-09	1.08
Prostate	7	47397647	A	rs56232506	1e-11	1.06
Prostate	22	43104206	G	rs5759167	6e-71	1.15
Prostate	20	63731211	T	rs6062509	3e-18	1.08
Prostate	20	53838666	G	rs6091758	2e-07	1.08
Prostate	11	7526356	A	rs61890184	1e-07	1.11
Prostate	2	8456993	T	rs62106670	7e-09	1.05
Prostate	1	10496040	A	rs636291	6e-07	1.04
Prostate	7	98187015	C	rs6465657	7e-37	1.11
Prostate	3	141383991	A	rs6763931	7e-08	1.04
Prostate	17	715725	C	rs684232	4e-24	1.09
Prostate	10	112952395	G	rs7094871	5e-08	1.04
Prostate	14	68660027	C	rs7141529	2e-10	1.05
Prostate	2	62904596	A	rs721048	5e-22	1.1
Prostate	18	79013973	C	rs7241993	2e-18	1.08
Prostate	12	132491403	G	rs7295014	6e-08	1.12
Prostate	2	66425753	T	rs74702681	2e-09	1.17
Prostate	3	113556777	A	rs7611694	5e-25	1.09
Prostate	5	169745129	A	rs76551843	2e-08	1.31
Prostate	4	105140377	C	rs7679673	1e-49	1.13
Prostate	10	45587537	T	rs76934034	2e-14	1.12
Prostate	6	30105999	A	rs7767188	2e-08	1.06
Prostate	6	19628196	G	rs77777548	3e-08	2.94
Prostate	11	69227030	G	rs7931342	1e-86	1.17
Prostate	12	64619044	T	rs7968403	3e-12	1.06
Prostate	14	52905612	C	rs8008270	6e-16	1.09
Prostate	12	48025835	A	rs80130819	2e-11	1.1
Prostate	14	70625539	G	rs8014671	2e-08	1.05
Prostate	18	54246103	C	rs8093601	2e-08	1.05
Prostate	19	38244973	C	rs8102476	9e-30	1.09
Prostate	11	134396478	G	rs878987	5e-08	1.07
Prostate	12	52880120	A	rs902774	2e-31	1.13
Prostate	2	10570604	C	rs9287719	6e-17	1.07
Prostate	6	33020918	T	rs9296068	1e-08	1.05
Prostate	2	20678393	C	rs9306895	3e-21	1.08
Prostate	6	160412632	T	rs9364554	5e-33	1.11
Prostate	6	34825347	A	rs9469899	5e-09	1.05
Prostate	22	28492951	A	rs9625483	2e-08	1.14
Renal	3	40491752	G	rs67311347	3e-08	1.11
Renal	3	169818849	T	rs10936602	9e-09	1.11
Renal	10	103922538	T	rs11813268	4e-08	1.12
Renal	11	108272729	G	rs1800057	9e-09	1.38
Testicular	3	16583541	G	rs10510452	3e-10	1.21951
Testicular	7	158708801	T	rs11769858	2e-08	1.19048
Testicular	7	1929317	C	rs12699477	2e-10	1.21
Testicular	15	55746509	A	rs12912292	1e-11	1.22
Testicular	3	156582935	T	rs1510272	7e-09	1.20482
Testicular	1	156199819	G	rs2072499	2e-09	1.2
Testicular	19	23966743	C	rs2195987	1e-09	1.23
Testicular	4	103133529	G	rs2720460	1e-16	1.28205
Testicular	5	1286401	A	rs2736100	8e-20	1.29
Testicular	12	14500933	T	rs2900333	3e-08	1.17647
Testicular	19	23868026	T	rs34601376	2e-11	1.29
Testicular	3	170038331	T	rs3755605	4e-09	1.19
Testicular	12	88559784	A	rs3782181	1e-76	2.02
Testicular	1	165904155	C	rs3790672	2e-14	1.27
Testicular	16	11826180	G	rs4561483	4e-07	1.16279
Testicular	5	142302223	A	rs4624820	3e-46	1.51
Testicular	5	1308437	A	rs4635969	3e-27	1.46
Testicular	16	74636560	T	rs4888262	6e-11	1.20482
Testicular	16	88482856	G	rs55637647	1e-07	1.18
Testicular	9	878563	G	rs55873183	2e-23	1.89
Testicular	19	23022382	G	rs58521262	5e-14	1.35135
Testicular	15	66370923	C	rs60180747	1e-10	1.23
Testicular	4	188000201	G	rs6837349	3e-08	1.19
Testicular	19	22085047	T	rs73019876	2e-08	1.17647
Testicular	17	37741165	T	rs7501939	1e-14	1.26
Testicular	9	863635	T	rs755383	7e-41	1.49
Testicular	16	50109033	G	rs8046148	3e-09	1.24
Testicular	17	58555182	T	rs9905704	2e-14	1.27
Thyroid	14	36063370	G	rs368187	5e-23	1.39
Thyroid	14	36269155	T	rs116909374	1e-16	1.81
Thyroid	5	112150207	A	rs73227498	3e-10	1.37
Thyroid	15	67165147	C	rs2289261	3e-09	1.23
Thyroid	5	1279675	T	rs10069690	3e-07	1.2
Breast-313	1	7917076	G	1_7917076_G_A		1.04175
Breast-313	1	10566215	A	1_10566215_A_G		1.06035
Breast-313	1	18807339	T	1_18807339_T_C		1.05802
Breast-313	1	41380440	T	1_41380440_C_T		1.04352
Breast-313	1	41389220	C	1_41389220_T_C		1.16766
Breast-313	1	46670206	T	1_46670206_TC_T		1.04571
Breast-313	1	51467096	C	1_51467096_CT_C		1.03811
Breast-313	1	88156923	A	1_88156923_G_A		1.05064
Breast-313	1	88428199	C	1_88428199_C_A		1.03946
Breast-313	1	100880328	T	1_100880328_A_T		1.038
Breast-313	1	110198129	C	1_110198129_CAAA_C		1.04687
Breast-313	1	114445880	A	1_114445880_G_A		1.06407
Breast-313	1	118141492	C	1_118141492_A_C		1.04624
Breast-313	1	120257110	C	1_120257110_T_C		1.03925
Breast-313	1	121280613	G	1_121280613_A_G		1.0921
Breast-313	1	121287994	A	1_121287994_A_G		1.06962
Breast-313	1	145604302	C	1_145604302_C_CT		1.04071
Breast-313	1	149906413	C	1_149906413_T_C		1.05633
Breast-313	1	155556971	A	1_155556971_G_A		1.05117
Breast-313	1	168171052	CA	1_168171052_CA_C		1.07037
Breast-313	1	172328767	T	1_172328767_T_TA		1.04446
Breast-313	1	201437832	T	1_201437832_C_T		1.09604
Breast-313	1	202184600	C	1_202184600_C_T		1.00652
Breast-313	1	203770448	A	1_203770448_T_A		1.05106
Breast-313	1	204502514	T	1_204502514_T_TTCTGAAACAGGG		1.03262
Breast-313	1	208076291	G	1_208076291_G_A		1.03728
Breast-313	1	217053815	G	1_217053815_T_G		1.04258
Breast-313	1	217220574	G	1_217220574_G_A		1.04498
Breast-313	1	220671050	T	1_220671050_C_T		1.04269
Breast-313	1	242034263	G	1_242034263_A_G		1.1535
Breast-313	2	10138983	C	2_10138983_T_C		1.06216
Breast-313	2	19315675	T	2_19315675_T_A		1.03365
Breast-313	2	25129473	A	2_25129473_A_G		1.04362
Breast-313	2	29179452	G	2_29179452_G_C		1.00662
Breast-313	2	29615233	T	2_29615233_T_C		1.04362
Breast-313	2	39699510	C	2_39699510_C_CT		1.04102
Breast-313	2	70172587	G	2_70172587_G_A		1.04206
Breast-313	2	88358825	C	2_88358825_G_C		1.04844
Breast-313	2	121058254	A	2_121058254_A_G		1.03396
Breast-313	2	121089731	T	2_121089731_T_C		1.04362
Breast-313	2	121159205	G	2_121159205_G_A		1.04498
Breast-313	2	121246568	C	2_121246568_T_C		1.10429
Breast-313	2	172974566	C	2_172974566_C_G		1.04844
Breast-313	2	174212910	G	2_174212910_A_G		1.06109
Breast-313	2	192381934	T	2_192381934_C_T		1.0321
Breast-313	2	202204741	T	2_202204741_T_C		1.05043
Breast-313	2	217920769	G	2_217920769_G_T		1.14088
Breast-313	2	217955896	GA	2_217955896_GA_G		1.22336
Breast-313	2	218292158	C	2_218292158_C_G		1.07864
Breast-313	2	218714845	G	2_218714845_G_A		1.04404
Breast-313	2	241388857	C	2_241388857_C_A		1.13111
Breast-313	3	4742251	G	3_4742251_A_G		1.06354
Breast-313	3	27353716	A	3_27353716_C_A		1.07767
Breast-313	3	27388664	G	3_27388664_C_G		1.05148
Breast-313	3	29294845	C	3_29294845_C_T		1.13667
Breast-313	3	30684907	T	3_30684907_C_T		1.06099
Breast-313	3	46888198	T	3_46888198_T_C		1.08394
Breast-313	3	49709912	C	3_49709912_C_CT		1.03738
Breast-313	3	55970777	A	3_55970777_A_AT		1.12693
Breast-313	3	59373745	C	3_59373745_C_T		1.04019
Breast-313	3	63887449	TTG	3_63887449_T_TTG		1.06695
Breast-313	3	71620370	T	3_71620370_T_G		1.03811
Breast-313	3	87037543	A	3_87037543_A_G		1.07498
Breast-313	3	99403877	G	3_99403877_G_A		1.03832
Breast-313	3	141112859	C	3_141112859_CTT_C		1.05665
Breast-313	3	172285237	A	3_172285237_G_A		1.0431
Breast-313	3	189774456	C	3_189774456_C_T		1.04896
Breast-313	4	38784633	T	4_38784633_G_T		1.05012
Breast-313	4	84370124	TAA	4_84370124_TAA_TA		1.04749
Breast-313	4	89240476	A	4_89240476_G_A		1.03583
Breast-313	4	92594859	TTCTTTC	4_92594859_TTCTTTC_T		1.04154
Breast-313	4	106069013	T	4_106069013_G_T		1.04823
Breast-313	4	126752992	A	4_126752992_A_AAT		1.03842
Breast-313	4	143467195	C	4_143467195_C_T		1.05855
Breast-313	4	151218296	C	4_151218296_CATATTT_C		1.03956
Breast-313	4	175842495	G	4_175842495_G_A		1.09396
Breast-313	4	175847436	A	4_175847436_C_A		1.03541
Breast-313	4	187503758	T	4_187503758_A_T		1.03634
Breast-313	5	345109	C	5_345109_T_C		1.08763
Breast-313	5	1279790	T	5_1279790_C_T		1.06364
Breast-313	5	1296255	A	5_1296255_A_AG		1.05643
Breast-313	5	1353077	C	5_1353077_T_C		1.16789
Breast-313	5	2777029	A	5_2777029_G_A		1.03987
Breast-313	5	16231194	G	5_16231194_G_C		1.04352
Breast-313	5	32579616	T	5_32579616_TCA_T		1.03697
Breast-313	5	44508264	G	5_44508264_G_GT		1.12491
Breast-313	5	44619502	A	5_44619502_A_G		1.11639
Breast-313	5	44649944	T	5_44649944_C_T		1.05043
Breast-313	5	44706498	G	5_44706498_A_G		1.05096
Breast-313	5	44853593	G	5_44853593_G_C		1.03417
Breast-313	5	52679539	CA	5_52679539_C_CA		1.05876
Breast-313	5	55662540	C	5_55662540_C_CT		1.04687
Breast-313	5	55965167	T	5_55965167_C_T		1.04019
Breast-313	5	56023083	G	5_56023083_T_G		1.14637
Breast-313	5	56042972	T	5_56042972_C_T		1.09035
Breast-313	5	56045081	T	5_56045081_T_C		1.05802
Breast-313	5	58241712	C	5_58241712_C_T		1.04436
Breast-313	5	71965007	G	5_71965007_G_A		1.04185
Breast-313	5	73234583	T	5_73234583_T_C		1.03697
Breast-313	5	77155397	GT	5_77155397_GT_G		1.04164
Breast-313	5	79180995	GA	5_79180995_G_GA		1.03334
Breast-313	5	81512947	TA	5_81512947_TA_T		1.06162
Breast-313	5	90789470	G	5_90789470_G_A		1.05802
Breast-313	5	104300273	G	5_104300273_G_T		1.04991
Breast-313	5	122478676	C	5_122478676_C_A		1.03935
Breast-313	5	122705244	T	5_122705244_C_T		1.099
Breast-313	5	131640536	G	5_131640536_A_G		1.03998
Breast-313	5	132407058	C	5_132407058_C_T		1.03956
Breast-313	5	158244083	C	5_158244083_C_T		1.07004
Breast-313	5	169591460	C	5_169591460_T_C		1.04206
Breast-313	5	173358154	A	5_173358154_G_A		1.03717
Breast-313	5	176134882	C	5_176134882_T_C		1.03697
Breast-313	6	13713366	G	6_13713366_G_C		1.05686
Breast-313	6	16399557	C	6_16399557_C_T		1.038
Breast-313	6	18783140	A	6_18783140_G_A		1.03314
Breast-313	6	20537845	CA	6_20537845_CA_C		1.03987
Breast-313	6	21923810	T	6_21923810_T_C		1.03262
Breast-313	6	27425644	G	6_27425644_G_C		1.07648
Breast-313	6	43227141	G	6_43227141_G_A		1.06609
Breast-313	6	82263549	A	6_82263549_AAT_A		1.04886
Breast-313	6	85912194	C	6_85912194_CAA_C		1.07918
Breast-313	6	87803819	C	6_87803819_T_C		1.03904
Breast-313	6	130341728	CT	6_130341728_C_CT		1.04833
Breast-313	6	149595505	T	6_149595505_T_C		1.04875
Breast-313	6	151949806	C	6_151949806_A_C		1.07283
Breast-313	6	151955914	G	6_151955914_A_G		1.15592
Breast-313	6	152022664	C	6_152022664_CAAAAAAA_C		1.01379
Breast-313	6	152023191	A	6_152023191_G_A		1.0646
Breast-313	6	152055978	T	6_152055978_A_T		1.07681
Breast-313	6	152432902	T	6_152432902_C_T		1.06705
Breast-313	6	169006947	C	6_169006947_C_G		1.03128
Breast-313	6	170332621	C	6_170332621_T_C		1.038
Breast-313	7	21940960	A	7_21940960_A_G		1.04781
Breast-313	7	25569548	C	7_25569548_C_T		1.0498
Breast-313	7	28869017	G	7_28869017_G_A		1.05887
Breast-313	7	55192256	A	7_55192256_A_C		1.03552
Breast-313	7	91459189	ATT	7_91459189_A_ATT		1.04624
Breast-313	7	94113799	C	7_94113799_T_C		1.04592
Breast-313	7	98005235	G	7_98005235_G_A		1.04781
Breast-313	7	99948655	G	7_99948655_T_G		1.04289
Breast-313	7	101552440	G	7_101552440_G_A		1.05844
Breast-313	7	102481842	C	7_102481842_T_C		1.04269
Breast-313	7	130656911	C	7_130656911_C_T		1.04875
Breast-313	7	130674481	A	7_130674481_G_A		1.04248
Breast-313	7	139943702	C	7_139943702_CT_C		1.05993
Breast-313	7	144048902	G	7_144048902_G_T		1.05792
Breast-313	8	170692	C	8_170692_T_C		1.04886
Breast-313	8	17787610	CT	8_17787610_CT_C		1.03842
Breast-313	8	23447496	A	8_23447496_A_G		1.03967
Breast-313	8	23663653	A	8_23663653_C_A		1.03407
Breast-313	8	29509616	A	8_29509616_A_C		1.06194
Breast-313	8	36858483	A	8_36858483_A_G		1.07896
Breast-313	8	76230943	G	8_76230943_A_G		1.07842
Breast-313	8	76333056	T	8_76333056_C_T		1.11952
Breast-313	8	76378165	G	8_76378165_G_T		1.03987
Breast-313	8	102483100	C	8_102483100_T_C		1.06109
Breast-313	8	106358620	A	8_106358620_A_T		1.07735
Breast-313	8	117209548	A	8_117209548_A_G		1.04258
Breast-313	8	120862186	G	8_120862186_A_G		1.05411
Breast-313	8	124563705	C	8_124563705_T_C		1.04886
Breast-313	8	124571581	A	8_124571581_G_A		1.03458
Breast-313	8	124739913	G	8_124739913_T_G		1.0477
Breast-313	8	128213561	C	8_128213561_C_CA		1.04394
Breast-313	8	128370949	G	8_128370949_C_G		1.06631
Breast-313	8	128372172	G	8_128372172_A_G		1.06152
Breast-313	8	129199566	A	8_129199566_G_A		1.06343
Breast-313	8	143669254	A	8_143669254_A_G		1.03521
Breast-313	9	6880263	G	9_6880263_A_G		1.03541
Breast-313	9	21964882	C	9_21964882_CAAAA_C		1.05654
Breast-313	9	22041998	G	9_22041998_C_G		1.02932
Breast-313	9	36928288	C	9_36928288_T_C		1.02521
Breast-313	9	87782211	C	9_87782211_T_C		1.03676
Breast-313	9	98362587	C	9_98362587_T_C		1.05929
Breast-313	9	110303808	T	9_110303808_TAA_T		1.08296
Breast-313	9	110837073	G	9_110837073_A_G		1.12277
Breast-313	9	110837176	T	9_110837176_C_T		1.06748
Breast-313	9	110849525	T	9_110849525_G_T		1.01542
Breast-313	9	110885479	T	9_110885479_C_T		1.09166
Breast-313	9	119313486	A	9_119313486_A_G		1.04728
Breast-313	9	129424719	A	9_129424719_A_G		1.03894
Breast-313	9	136146597	T	9_136146597_C_T		1.04081
Breast-313	10	5794652	G	10_5794652_A_G		1.04812
Breast-313	10	13892298	A	10_13892298_G_A		1.0378
Breast-313	10	22032942	A	10_22032942_A_G		1.05971
Breast-313	10	22477776	A	10_22477776_ACC_A		1.18376
Breast-313	10	22861490	C	10_22861490_A_C		1.09144
Breast-313	10	38523626	A	10_38523626_C_A		1.04123
Breast-313	10	64299890	A	10_64299890_A_G		1.14396
Breast-313	10	64819996	T	10_64819996_G_T		1.04833
Breast-313	10	71335574	C	10_71335574_C_T		1.04123
Breast-313	10	80851257	G	10_80851257_G_T		1.08383
Breast-313	10	80886726	G	10_80886726_A_G		1.07918
Breast-313	10	95292187	CAA	10_95292187_CAA_C		1.05253
Breast-313	10	114777670	T	10_114777670_C_T		1.04833
Breast-313	10	115128491	T	10_115128491_T_C		1.06099
Breast-313	10	123095209	G	10_123095209_G_A		1.05527
Breast-313	10	123340107	G	10_123340107_A_G		1.16276
Breast-313	10	123340431	GC	10_123340431_GC_G		1.27227
Breast-313	10	123349324	A	10_123349324_A_T		1.2981
Breast-313	11	433617	T	11_433617_T_C		1.04467
Breast-313	11	803017	G	11_803017_A_G		1.04676
Breast-313	11	1895708	C	11_1895708_C_A		1.07918
Breast-313	11	18664241	G	11_18664241_T_G		1.04718
Breast-313	11	42844441	C	11_42844441_C_T		1.03417
Breast-313	11	44368892	A	11_44368892_G_A		1.03811
Breast-313	11	46318032	C	11_46318032_C_G		1.07767
Breast-313	11	65553492	A	11_65553492_C_A		1.04342
Breast-313	11	65572431	G	11_65572431_G_A		1.03531
Breast-313	11	69328130	A	11_69328130_A_T		1.04321
Breast-313	11	69330983	A	11_69330983_G_A		1.1076
Breast-313	11	69331418	T	11_69331418_C_T		1.19506
Breast-313	11	103614438	G	11_103614438_T_G		1.01481
Breast-313	11	108267402	C	11_108267402_C_CA		1.0022
Breast-313	11	111696440	T	11_111696440_T_C		1.04039
Breast-313	11	116727936	A	11_116727936_A_T		1.04321
Breast-313	11	122966626	A	11_122966626_A_G		1.03904
Breast-313	11	129243417	T	11_129243417_T_G		1.0558
Breast-313	11	129461016	G	11_129461016_A_G		1.04634
Breast-313	12	293626	G	12_293626_A_G		1.04091
Breast-313	12	14413931	C	12_14413931_G_C		1.04959
Breast-313	12	28149568	C	12_28149568_C_T		1.06396
Breast-313	12	28174817	C	12_28174817_C_T		1.08937
Breast-313	12	28347382	C	12_28347382_C_T		1.05348
Breast-313	12	29140260	A	12_29140260_G_A		1.06684
Breast-313	12	57146069	T	12_57146069_T_G		1.05961
Breast-313	12	70798355	T	12_70798355_A_T		1.04802
Breast-313	12	83064195	GA	12_83064195_G_GA		1.0694
Breast-313	12	85004551	T	12_85004551_C_T		1.03541
Breast-313	12	96027759	A	12_96027759_A_G		1.09057
Breast-313	12	103097887	T	12_103097887_C_T		1.05612
Breast-313	12	111600134	G	12_111600134_G_T		1.04519
Breast-313	12	115108136	C	12_115108136_T_C		1.0476
Breast-313	12	115796577	A	12_115796577_A_G		1.04373
Breast-313	12	115835836	T	12_115835836_T_C		1.0847
Breast-313	12	120832146	T	12_120832146_C_T		1.05295
Breast-313	13	32839990	A	13_32839990_G_A		1.04331
Breast-313	13	32972626	T	13_32972626_A_T		1.30826
Breast-313	13	43501356	G	13_43501356_A_G		1.05306
Breast-313	13	73806982	C	13_73806982_T_C		1.0351
Breast-313	13	73960952	G	13_73960952_A_G		1.04071
Breast-313	14	37128564	C	14_37128564_C_A		1.07605
Breast-313	14	37228504	T	14_37228504_C_T		1.03977
Breast-313	14	68660428	T	14_68660428_T_C		1.04854
Breast-313	14	68979835	T	14_68979835_T_C		1.09538
Breast-313	14	91751788	T	14_91751788_TC_T		1.03873
Breast-313	14	91841069	G	14_91841069_A_G		1.05264
Breast-313	14	93070286	C	14_93070286_C_T		1.0594
Breast-313	14	105213978	G	14_105213978_T_G		1.04071
Breast-313	15	46680811	C	15_46680811_C_A		1.21811
Breast-313	15	50694306	A	15_50694306_A_G		1.04258
Breast-313	15	66630569	G	15_66630569_G_A		1.03759
Breast-313	15	67457698	G	15_67457698_A_G		1.08134
Breast-313	15	75750383	T	15_75750383_T_C		1.04216
Breast-313	15	91512267	G	15_91512267_G_T		1.06067
Breast-313	15	100905819	A	15_100905819_A_C		1.06269
Breast-313	16	4008542	CAAAAA	16_4008542_CAAAAA_C		1.03345
Breast-313	16	4106788	C	16_4106788_C_A		1.03045
Breast-313	16	6963972	G	16_6963972_C_G		1.03603
Breast-313	16	10706580	G	16_10706580_G_A		1.07681
Breast-313	16	23007047	T	16_23007047_G_T		1.12953
Breast-313	16	52538825	A	16_52538825_C_A		1.12154
Breast-313	16	52599188	T	16_52599188_C_T		1.11293
Breast-313	16	53809123	C	16_53809123_C_T		1.07294
Breast-313	16	53861139	C	16_53861139_C_T		1.03438
Breast-313	16	53861592	G	16_53861592_G_A		1.03427
Breast-313	16	54682064	A	16_54682064_G_A		1.04886
Breast-313	16	80648296	G	16_80648296_A_G		1.08752
Breast-313	16	85145977	T	16_85145977_T_C		1.02132
Breast-313	16	87086492	T	16_87086492_T_C		1.04802
Breast-313	17	29168077	G	17_29168077_G_T		1.05844
Breast-313	17	39251123	C	17_39251123_T_C		1.08318
Breast-313	17	40127060	C	17_40127060_T_C		1.01755
Breast-313	17	40485239	G	17_40485239_G_T		1.05876
Breast-313	17	40744470	A	17_40744470_G_A		1.22348
Breast-313	17	43212339	CT	17_43212339_C_CT		1.04477
Breast-313	17	44283858	G	17_44283858_G_A		1.05548
Breast-313	17	53209774	A	17_53209774_A_C		1.08253
Breast-313	17	77781725	A	17_77781725_A_G		1.04091
Breast-313	18	11696613	C	18_11696613_C_T		1.03884
Breast-313	18	20634253	C	18_20634253_C_T		1.04237
Breast-313	18	24125857	C	18_24125857_T_C		1.03521
Breast-313	18	24337424	G	18_24337424_C_G		1.04655
Breast-313	18	24518050	AT	18_24518050_AT_A		1.06173
Breast-313	18	25407513	G	18_25407513_C_G		1.04071
Breast-313	18	29981526	G	18_29981526_G_A		1.1116
Breast-313	18	42411803	G	18_42411803_G_C		1.09166
Breast-313	18	42888797	T	18_42888797_T_C		1.0557
Breast-313	19	13249921	T	19_13249921_G_T		1.10032
Breast-313	19	17393925	A	19_17393925_C_A		1.03852
Breast-313	19	18569492	C	19_18569492_C_T		1.07455
Breast-313	19	19517054	CGGGCG	19_19517054_C_CGGGCG		1.04467
Breast-313	19	44283031	C	19_44283031_T_C		1.06386
Breast-313	19	46166073	T	19_46166073_T_C		1.03666
Breast-313	19	55816678	C	19_55816678_C_T		1.03655
Breast-313	20	5948227	A	20_5948227_G_A		1.07896
Breast-313	20	11379842	C	20_11379842_T_C		1.08806
Breast-313	20	41613706	G	20_41613706_C_G		1.032
Breast-313	20	52296849	A	20_52296849_G_A		1.04498
Breast-313	21	16364756	G	21_16364756_T_G		1.06673
Breast-313	21	16566350	G	21_16566350_A_G		1.06131
Breast-313	21	16574455	C	21_16574455_C_A		1.07326
Breast-313	21	47762932	A	21_47762932_G_A		1.09922
Breast-313	22	19766137	C	22_19766137_C_T		1.03738
Breast-313	22	29121087	G	22_29121087_A_G		1.2019
Breast-313	22	29135543	A	22_29135543_G_A		1.06759
Breast-313	22	29203724	T	22_29203724_C_T		1.15085
Breast-313	22	29551872	A	22_29551872_A_G		1.1872
Breast-313	22	38583315	AAAAG	22_38583315_AAAAG_AAAAGAAAG		1.04823
Breast-313	22	39343916	A	22_39343916_T_A		1.04154
Breast-313	22	40904707	C	22_40904707_CT_C		1.12165
Breast-313	22	43433100	C	22_43433100_C_T		1.06184
Breast-313	22	45319953	G	22_45319953_G_A		1.01349
Breast-313	22	46283297	A	22_46283297_G_A		1.07638
Prostate-EUR	1	5743196	T	rs7542260	0.1513	0.976
Prostate-EUR	1	10564675	A	rs2847344	8.437e-08	1.044
Prostate-EUR	1	16376831	C	rs10803412	1.269e-07	1.054
Prostate-EUR	1	46251655	T	rs544780844	2.748e-08	1.06
Prostate-EUR	1	88210715	AT	rs56391074	9.347e-09	1.045
Prostate-EUR	1	150772613	C	rs1811698	9.33e-11	1.086
Prostate-EUR	1	150954671	A	rs607518	5.51e-12	1.066
Prostate-EUR	1	153923276	T	rs10127983	1.384e-16	1.068
Prostate-EUR	1	154980351	T	rs56103503	2.87e-12	1.057
Prostate-EUR	1	155118588	C	rs147847496	3.15e-11	1.168
Prostate-EUR	1	155690186	A	rs184104770	3.72e-08	1.172
Prostate-EUR	1	157119915	C	rs80237341	1.139e-05	1.138
Prostate-EUR	1	163295678	A	rs6660538	4.352e-05	1.034
Prostate-EUR	1	167135941	T	rs4075646	0.003086	1.057
Prostate-EUR	1	179897070	A	rs507603	5.073e-05	1.042
Prostate-EUR	1	183032447	CTAAG	rs34295433	9.527e-08	1.041
Prostate-EUR	1	204030362	TTTTG	rs138638958	3.99e-09	1.046
Prostate-EUR	1	204518842	A	rs4245739	2.43e-25	1.095
Prostate-EUR	1	205739266	C	rs708723	1.026e-08	1.044
Prostate-EUR	2	8598444	T	rs11686272	2.232e-08	1.045
Prostate-EUR	2	10094526	G	rs73913932	1.53e-08	1.085
Prostate-EUR	2	10781975	T	rs1990613	2.18e-18	1.069
Prostate-EUR	2	16016503	C	rs7602028	2.151e-08	1.052
Prostate-EUR	2	20878105	G	rs9306894	1.212e-21	1.077
Prostate-EUR	2	43064555	C	rs6738169	3.04e-07	1.044
Prostate-EUR	2	43637998	A	rs7591218	2.52e-14	1.069
Prostate-EUR	2	43851282	C	rs28514770	6.25e-07	1.046
Prostate-EUR	2	62752975	G	rs11125927	5.02e-08	1.068
Prostate-EUR	2	63277843	G	rs58235267	2.55e-48	1.119
Prostate-EUR	2	63938756	G	rs139283528	1.68e-13	1.276
Prostate-EUR	2	66652885	T	rs74702681	9.886e-11	1.174
Prostate-EUR	2	85767735	C	rs2028900	3.879e-28	1.086
Prostate-EUR	2	111861993	A	rs2165108	1.02e-07	1.101
Prostate-EUR	2	111893096	T	rs11691517	3.24e-11	1.06
Prostate-EUR	2	121103598	T	rs111595856	1.93e-07	1.087
Prostate-EUR	2	121373466	G	rs10206072	5.79e-05	1.052
Prostate-EUR	2	169012955	C	rs16854905	1.168e-05	1.056
Prostate-EUR	2	173319930	C	rs77167534	7.82e-46	1.269
Prostate-EUR	2	174234547	C	rs34925593	8.941e-10	1.049
Prostate-EUR	2	202126615	G	rs1861270	2.807e-09	1.052
Prostate-EUR	2	208118301	C	rs12621900	3.449e-08	1.052
Prostate-EUR	2	238411293	C	rs74001374	0.0185267	1.13
Prostate-EUR	2	238443226	G	rs2292884	7.1e-12	1.063
Prostate-EUR	2	242135265	A	rs77559646	2.76e-27	1.328
Prostate-EUR	2	242139600	G	rs77482050	7.06e-18	1.432
Prostate-EUR	2	242141719	C	rs2074840	4.52e-10	1.054
Prostate-EUR	2	242157241	A	rs76832527	6.04e-27	1.115
Prostate-EUR	3	18738940	A	rs6550597	0.0001047	1.033
Prostate-EUR	3	23153062	A	rs7618603	3.079e-08	1.057
Prostate-EUR	3	49621718	A	rs34680713	1.731e-09	1.062
Prostate-EUR	3	70796696	T	rs13091518	4.336e-08	1.043
Prostate-EUR	3	87144017	G	rs143745027	6.04e-24	1.165
Prostate-EUR	3	87175984	C	rs7628934	2.88e-32	1.097
Prostate-EUR	3	87399362	A	rs114810266	2.91e-09	1.168
Prostate-EUR	3	106962521	G	rs1283104	4.8e-10	1.05
Prostate-EUR	3	107193337	C	rs151038334	4.93e-07	1.075
Prostate-EUR	3	113300183	A	rs2271494	2.505e-29	1.088
Prostate-EUR	3	127898501	C	rs2811476	4.43e-32	1.105
Prostate-EUR	3	128213994	G	rs35006112	3.53e-10	1.068
Prostate-EUR	3	137562823	A	rs1457063	1.612e-06	1.039
Prostate-EUR	3	141147414	C	rs7650602	3.616e-10	1.048
Prostate-EUR	3	152011745	C	rs145053401	4.293e-11	1.086
Prostate-EUR	3	169482335	T	rs2293607	1.86e-10	1.059
Prostate-EUR	3	170074517	G	rs78416326	7.65e-82	1.21
Prostate-EUR	3	170083540	C	rs577952184	4.02e-16	1.102
Prostate-EUR	3	172381777	C	rs11717887	4.001e-07	1.044
Prostate-EUR	4	74442349	G	rs17804499	8.48e-28	1.227
Prostate-EUR	4	74477135	T	rs13142786	1.17e-23	1.081
Prostate-EUR	4	95544718	G	rs6853490	1.358e-25	1.082
Prostate-EUR	4	106061534	C	rs7679673	7.73e-30	1.105
Prostate-EUR	4	106064754	C	rs17035310	3.07e-07	1.069
Prostate-EUR	4	140948835	C	rs77821238	4.541e-07	1.054
Prostate-EUR	4	146879237	G	rs72725734	0.000268	1.04
Prostate-EUR	4	152030340	T	rs147762399	3.48e-06	1.099
Prostate-EUR	5	1280028	G	rs2242652	3.08e-36	1.141
Prostate-EUR	5	1292118	A	rs71595003	2.68e-14	1.188
Prostate-EUR	5	1294086	T	rs2736098	4.1e-15	1.075
Prostate-EUR	5	1891174	G	rs4975758	7.88e-23	1.082
Prostate-EUR	5	14372362	T	rs71599622	5.524e-10	1.058
Prostate-EUR	5	37833419	T	rs10941370	1.083e-05	1.034
Prostate-EUR	5	44368506	T	rs1482675	7.674e-07	1.041
Prostate-EUR	5	56087910	A	rs9292122	7.728e-07	1.042
Prostate-EUR	5	133836209	T	rs10793821	2.26e-14	1.059
Prostate-EUR	5	169172133	A	rs76551843	1.746e-08	1.311
Prostate-EUR	5	172959030	C	rs9686557	4.688e-09	1.045
Prostate-EUR	5	177683905	G	rs61739424	3.25e-06	1.101
Prostate-EUR	5	177891551	G	rs2672843	3.06e-09	1.047
Prostate-EUR	6	1670985	A	rs2814811	2.489e-07	1.043
Prostate-EUR	6	11217897	T	rs2018336	1.507e-12	1.066
Prostate-EUR	6	21330689	C	rs6927369	1.41e-07	1.053
Prostate-EUR	6	21471490	G	rs4269363	4.23e-06	1.036
Prostate-EUR	6	21878849	A	rs12665509	7.12e-08	1.043
Prostate-EUR	6	26649830	C	rs35159226	1.342e-06	1.043
Prostate-EUR	6	30216712	C	rs62407547	0.0268397	1.06
Prostate-EUR	6	32652620	A	rs9275160	4.25e-05	1.039
Prostate-EUR	6	34793124	A	rs9469899	1.642e-09	1.048
Prostate-EUR	6	41536587	G	rs4714485	6.863e-24	1.087
Prostate-EUR	6	43709785	C	rs9472120	2.465e-08	1.042
Prostate-EUR	6	76495882	A	rs9443189	7.112e-09	1.065
Prostate-EUR	6	109295293	C	rs2038542	5.491e-13	1.077
Prostate-EUR	6	117200434	C	rs339351	2.476e-27	1.093
Prostate-EUR	6	134292717	G	rs150184171	4.614e-09	1.049
Prostate-EUR	6	153447516	C	rs13215045	1.48e-19	1.076
Prostate-EUR	6	160150279	C	rs963800	1.91e-10	1.062
Prostate-EUR	6	160581543	TG	rs4646284	2.03e-119	1.217
Prostate-EUR	7	1928159	T	rs4513875	3.169e-07	1.041
Prostate-EUR	7	20414110	T	rs11452686	1.71e-09	1.048
Prostate-EUR	7	20999211	C	rs9655205	1.99e-24	1.096
Prostate-EUR	7	21812043	T	rs35389879	9.868e-08	1.041
Prostate-EUR	7	27564862	A	rs6956484	2.07e-10	1.056
Prostate-EUR	7	27976563	G	rs10486567	6.88e-31	1.121
Prostate-EUR	7	40877473	A	rs12701838	1.989e-14	1.07
Prostate-EUR	7	47451918	A	rs834608	1.103e-11	1.053
Prostate-EUR	7	92577760	C	rs6955627	0.0001185	1.054
Prostate-EUR	7	97688440	A	rs4727386	6.504e-40	1.105
Prostate-EUR	8	8498803	G	rs870167	5.416e-05	1.062
Prostate-EUR	8	11217455	C	rs2572375	1.313e-07	1.046
Prostate-EUR	8	23470785	A	rs6557704	5.12e-16	1.072
Prostate-EUR	8	23529521	G	rs1160267	1.03e-75	1.153
Prostate-EUR	8	25894201	C	rs141811748	6.84e-13	1.081
Prostate-EUR	8	26063165	A	rs12677206	1.21e-05	1.037
Prostate-EUR	8	38644914	A	rs11467	5.8e-07	1.041
Prostate-EUR	8	108923107	G	rs73700335	3.045e-07	1.053
Prostate-EUR	8	127836925	C	rs57588856	2.98e-11	1.055
Prostate-EUR	8	127901649	G	rs6984837	8.14e-17	1.079
Prostate-EUR	8	127922200	A	rs7011138	0.00389435	0.956
Prostate-EUR	8	128027954	G	rs7463326	5.62e-50	1.167
Prostate-EUR	8	128077146	A	rs77541621	1.08e-144	1.893
Prostate-EUR	8	128103969	T	rs72725879	2.85e-44	1.229
Prostate-EUR	8	128104117	G	rs183373024	1.39e-80	2.269
Prostate-EUR	8	128104218	G	rs78809737	1.02e-08	1.083
Prostate-EUR	8	128325355	T	rs201057014	3.17e-07	1.068
Prostate-EUR	8	128342866	A	rs17464492	1.98e-41	1.119
Prostate-EUR	8	128413305	G	rs6983267	3.06e-95	1.175
Prostate-EUR	8	128532137	T	rs10090154	1.78e-11	1.337
Prostate-EUR	8	128535543	T	rs34265760	0.0019699	1.08
Prostate-EUR	8	128540776	C	rs12549761	6.16e-46	1.2
Prostate-EUR	9	18554773	C	rs34540271	2.08e-09	1.051
Prostate-EUR	9	19072246	C	rs10122990	3.67e-13	1.059
Prostate-EUR	9	22041998	G	rs17694493	3.366e-13	1.081
Prostate-EUR	9	34049779	T	rs10122495	1.172e-10	1.055
Prostate-EUR	9	82090723	T	rs142727307	8.386e-09	1.072
Prostate-EUR	9	109532734	A	rs4451364	6.14e-08	1.05
Prostate-EUR	9	110144887	C	rs817872	2.48e-14	1.067
Prostate-EUR	9	110290217	G	rs143655302	4.03e-19	1.304
Prostate-EUR	9	130430116	A	rs2241167	1.063e-07	1.04
Prostate-EUR	9	132573536	T	rs12634	5.79e-10	1.056
Prostate-EUR	10	838636	T	rs12781100	1.486e-12	1.076
Prostate-EUR	10	46104943	A	rs7075427	1.118e-16	1.125
Prostate-EUR	10	47599029	T	rs11599847	1.403e-08	1.122
Prostate-EUR	10	51549496	T	rs10993994	9.11e-165	1.228
Prostate-EUR	10	80236999	C	rs11817544	3.2e-05	1.071
Prostate-EUR	10	80835998	C	rs12412705	0.0120126	1.039
Prostate-EUR	10	90195149	C	rs1935581	6.359e-09	1.046
Prostate-EUR	10	104428716	C	rs12262998	9.652e-18	1.071
Prostate-EUR	10	114711755	T	rs10885396	4.75e-09	1.045
Prostate-EUR	10	122794926	A	rs4558107	2.9e-14	1.061
Prostate-EUR	10	122834482	C	rs140783917	0.390043	1.098
Prostate-EUR	10	123054018	T	rs10788167	9.31e-12	1.063
Prostate-EUR	10	123185303	A	rs10749415	1.51e-08	1.104
Prostate-EUR	10	126697494	C	rs12769682	4.996e-11	1.057
Prostate-EUR	11	1507512	T	rs1881502	4.06e-09	1.058
Prostate-EUR	11	2234093	T	rs11043143	1.2e-68	1.182
Prostate-EUR	11	7547587	A	rs61890184	2.733e-10	1.075
Prostate-EUR	11	47428209	T	rs68010938	5.955e-08	1.045
Prostate-EUR	11	58902679	G	rs1048374	0.5685	1.036
Prostate-EUR	11	61908440	C	rs2277283	1.605e-10	1.055
Prostate-EUR	11	66951965	C	rs12785905	5.103e-10	1.123
Prostate-EUR	11	68882926	T	rs3018690	6.09e-08	1.046
Prostate-EUR	11	68980788	A	rs11825796	3.42e-24	1.099
Prostate-EUR	11	69002342	C	rs11228580	4.61e-102	1.267
Prostate-EUR	11	69463273	A	rs3918298	8.32e-12	1.176
Prostate-EUR	11	76267331	T	rs56159348	1.597e-12	1.059
Prostate-EUR	11	102401661	T	rs11568818	1.069e-20	1.074
Prostate-EUR	11	108357137	A	rs74911261	1.045e-08	1.153
Prostate-EUR	11	113700546	C	rs5794883	1.665e-16	1.072
Prostate-EUR	11	125054793	T	rs138466039	1.908e-11	1.324
Prostate-EUR	11	134266372	G	rs878987	1.4e-10	1.074
Prostate-EUR	12	12871099	T	rs2066827	4.3e-10	1.059
Prostate-EUR	12	12877983	A	rs77216612	0.00145573	1.028
Prostate-EUR	12	14416918	G	rs10845938	2.6e-15	1.061
Prostate-EUR	12	48419618	A	rs80130819	1.051e-11	1.095
Prostate-EUR	12	49672714	G	rs56222401	3.231e-18	1.076
Prostate-EUR	12	53308932	A	rs113925811	1.07e-50	1.181
Prostate-EUR	12	53329231	T	rs187809440	0.298638	1.169
Prostate-EUR	12	65012824	T	rs7968403	7.218e-14	1.062
Prostate-EUR	12	90156377	A	rs4842687	5.926e-12	1.059
Prostate-EUR	12	102446675	G	rs77121786	1.252e-06	1.046
Prostate-EUR	12	114685571	A	rs1270884	2.101e-20	1.071
Prostate-EUR	12	133067989	G	rs7295014	1.21e-09	1.051
Prostate-EUR	13	51076440	T	rs1327653	5.439e-06	1.039
Prostate-EUR	13	73716861	C	rs7489409	1.39e-11	1.071
Prostate-EUR	13	73995877	G	rs7336001	7.57e-12	1.108
Prostate-EUR	13	110360784	T	rs75823044	0.7059	1.229
Prostate-EUR	14	23305649	T	rs1004030	8.174e-10	1.048
Prostate-EUR	14	37136194	G	rs6571758	1.367e-12	1.057
Prostate-EUR	14	38144592	G	rs11849126	9.272e-07	1.043
Prostate-EUR	14	53387109	G	rs4901313	7.615e-18	1.087
Prostate-EUR	14	61106699	G	rs8005621	1.489e-05	1.058
Prostate-EUR	14	64687926	T	rs79133931	0.01641	0.772
Prostate-EUR	14	68923908	A	rs2093202	1.48e-07	1.042
Prostate-EUR	14	69134264	G	rs767127	2.87e-12	1.054
Prostate-EUR	14	70756333	G	rs17565772	5.037e-08	1.042
Prostate-EUR	15	40965044	G	rs11561564	9.102e-10	1.065
Prostate-EUR	15	56385868	A	rs33984059	1.616e-09	1.192
Prostate-EUR	15	66835704	G	rs74634457	3.98e-09	1.052
Prostate-EUR	15	66942093	A	rs8023793	0.0818734	1.013
Prostate-EUR	15	70668824	A	rs12913603	1.12e-06	1.038
Prostate-EUR	16	54469331	T	rs7188897	1.23e-08	1.048
Prostate-EUR	16	54678305	C	rs13380763	2.72e-07	1.053
Prostate-EUR	16	57654576	C	rs11863709	1.431e-11	1.153
Prostate-EUR	16	79847632	C	rs28709974	1.25e-07	1.089
Prostate-EUR	16	82166181	C	rs8052913	3.24e-08	1.044
Prostate-EUR	17	618965	C	rs684232	1.767e-26	1.086
Prostate-EUR	17	7571752	G	rs78378222	3.37e-11	1.262
Prostate-EUR	17	7803118	C	rs28441558	3.57e-19	1.168
Prostate-EUR	17	12585459	A	rs72811270	1.613e-06	1.056
Prostate-EUR	17	30092898	G	rs4795646	8.804e-11	1.064
Prostate-EUR	17	36047417	A	rs3110641	1.3e-09	1.057
Prostate-EUR	17	36074979	G	rs11649743	8.16e-23	1.102
Prostate-EUR	17	36103565	A	rs11263763	2.55e-144	1.219
Prostate-EUR	17	46805705	T	rs138213197	1.07e-62	3.976
Prostate-EUR	17	47380305	T	rs2960158	2.58e-05	1.039
Prostate-EUR	17	47398245	T	rs565189650	7.51e-11	1.098
Prostate-EUR	17	56426027	T	rs12938538	2.934e-08	1.043
Prostate-EUR	17	69117532	G	rs148511027	6.74e-99	1.17
Prostate-EUR	18	51771322	C	rs8089411	1.978e-08	1.044
Prostate-EUR	18	56745999	G	rs35283980	6.141e-08	1.045
Prostate-EUR	18	60961193	CT	rs533722308	1.144e-08	1.05
Prostate-EUR	18	73035513	T	rs11876000	1.831e-08	1.043
Prostate-EUR	18	76770820	A	rs9959454	7.093e-22	1.085
Prostate-EUR	19	17228554	C	rs10412482	6.723e-09	1.052
Prostate-EUR	19	32168343	C	rs17501397	8.258e-08	1.081
Prostate-EUR	19	38548094	G	rs59710626	3.38e-07	1.059
Prostate-EUR	19	38738130	G	rs4802297	1e-35	1.099
Prostate-EUR	19	41985931	T	rs11673591	1.322e-23	1.091
Prostate-EUR	19	51345568	G	rs2659051	4.01e-16	1.088
Prostate-EUR	19	51361382	G	rs61752561	3.63e-13	1.157
Prostate-EUR	19	51362715	T	rs76765083	1.24e-60	1.308
Prostate-EUR	20	867324	A	rs6039055	0.0004025	1.033
Prostate-EUR	20	31347512	C	rs11480453	5.109e-08	1.044
Prostate-EUR	20	34006970	C	rs6141551	4.589e-07	1.04
Prostate-EUR	20	49548807	T	rs73909841	3.277e-12	1.107
Prostate-EUR	20	52464719	C	rs6126986	1.243e-15	1.065
Prostate-EUR	20	61001061	TGGCAGTGGCAGC	rs139135938	1.191e-07	1.045
Prostate-EUR	20	62229989	A	rs381331	5.75e-10	1.054
Prostate-EUR	20	62307517	A	rs3787099	3.2e-12	1.108
Prostate-EUR	20	62374389	C	rs1058319	5.41e-20	1.117
Prostate-EUR	21	40296411	C	rs11701433	1.526e-06	1.039
Prostate-EUR	21	42866332	A	rs61735792	2.75e-14	1.263
Prostate-EUR	21	42882462	C	rs9978557	4.08e-12	1.098
Prostate-EUR	22	19749525	G	rs1978060	1.05e-11	1.055
Prostate-EUR	22	28888939	A	rs9625483	3.66e-09	1.149
Prostate-EUR	22	29091856	A	rs555607708	1.39e-08	1.477
Prostate-EUR	22	39138332	G	rs138708	2.621e-06	1.142
Prostate-EUR	22	40499107	T	rs34584683	3.125e-14	1.072
Prostate-EUR	22	43499741	G	rs6003062	3.78e-21	1.17
Prostate-EUR	22	43500212	G	rs5759167	5.79e-56	1.132
Prostate-EUR	22	45698149	T	rs9615099	2.126e-05	1.038
Prostate-EUR	X	9811095	A	rs960417	2.012e-14	1.046
Prostate-EUR	X	11482634	C	rs17321482	1.936e-12	1.061
Prostate-EUR	X	30896320	T	rs5972255	6.12e-07	1.031
Prostate-EUR	X	51245276	GA	rs11338635	5.991e-79	1.106
Prostate-EUR	X	52695895	G	rs5943724	8.504e-21	1.056
Prostate-EUR	X	54454406	A	rs4826594	0.1636	0.985
Prostate-EUR	X	66825357	T	rs5919393	7.639e-15	1.06
Prostate-EUR	X	70139908	A	rs371707439	3.456e-15	1.057
Prostate-AFR	1	5743196	T	rs7542260	0.2937	0.978
Prostate-AFR	1	10564675	A	rs2847344	0.2419	1.027
Prostate-AFR	1	16376831	C	rs10803412	0.01083	1.055
Prostate-AFR	1	46251655	T	rs544780844	0.008518	1.103
Prostate-AFR	1	88210715	AT	rs56391074	0.006933	1.066
Prostate-AFR	1	150772613	C	rs1811698	0.0514677	1.043
Prostate-AFR	1	150954671	A	rs607518	0.0132043	1.11
Prostate-AFR	1	153923276	T	rs10127983	0.04395	1.05
Prostate-AFR	1	154980351	T	rs56103503	0.0851361	1.07
Prostate-AFR	1	163295678	A	rs6660538	0.003148	1.062
Prostate-AFR	1	167135941	T	rs4075646	0.01138	1.074
Prostate-AFR	1	179897070	A	rs507603	0.05453	1.043
Prostate-AFR	1	183032447	CTAAG	rs34295433	0.2078	1.028
Prostate-AFR	1	204030362	TTTTG	rs138638958	0.142954	1.034
Prostate-AFR	1	204518842	A	rs4245739	0.0965685	1.04
Prostate-AFR	1	205739266	C	rs708723	0.002036	1.076
Prostate-AFR	2	8598444	T	rs11686272	0.726	1.009
Prostate-AFR	2	10094526	G	rs73913932	0.0260843	1.059
Prostate-AFR	2	10781975	T	rs1990613	0.0574219	1.039
Prostate-AFR	2	16016503	C	rs7602028	0.0335	1.057
Prostate-AFR	2	20878105	G	rs9306894	0.002737	1.101
Prostate-AFR	2	43064555	C	rs6738169	0.0154628	1.065
Prostate-AFR	2	43637998	A	rs7591218	0.713914	1.008
Prostate-AFR	2	43851282	C	rs28514770	0.0923677	1.036
Prostate-AFR	2	62752975	G	rs11125927	4.44e-05	1.116
Prostate-AFR	2	63277843	G	rs58235267	3.22e-08	1.122
Prostate-AFR	2	85767735	C	rs2028900	2.593e-05	1.094
Prostate-AFR	2	111861993	A	rs2165108	0.00149385	1.094
Prostate-AFR	2	111893096	T	rs11691517	0.809669	1.006
Prostate-AFR	2	121103598	T	rs111595856	0.0131347	1.056
Prostate-AFR	2	121373466	G	rs10206072	0.000177924	1.095
Prostate-AFR	2	169012955	C	rs16854905	0.02866	1.053
Prostate-AFR	2	173319930	C	rs77167534	0.01092	1.284
Prostate-AFR	2	174234547	C	rs34925593	0.02211	1.059
Prostate-AFR	2	202126615	G	rs1861270	0.2764	1.027
Prostate-AFR	2	208118301	C	rs12621900	0.01884	1.049
Prostate-AFR	2	238411293	C	rs74001374	4.19e-09	1.147
Prostate-AFR	2	238443226	G	rs2292884	0.00314127	1.063
Prostate-AFR	2	242141719	C	rs2074840	0.355198	1.019
Prostate-AFR	2	242157241	A	rs76832527	0.00946113	1.143
Prostate-AFR	3	18738940	A	rs6550597	0.00336	1.071
Prostate-AFR	3	23153062	A	rs7618603	0.0224	1.047
Prostate-AFR	3	49621718	A	rs34680713	0.324	1.03
Prostate-AFR	3	70796696	T	rs13091518	0.2048	1.027
Prostate-AFR	3	87144017	G	rs143745027	0.0701203	1.084
Prostate-AFR	3	87175984	C	rs7628934	9.92e-05	1.111
Prostate-AFR	3	87399362	A	rs114810266	0.00376307	1.171
Prostate-AFR	3	106962521	G	rs1283104	0.232811	1.025
Prostate-AFR	3	107193337	C	rs151038334	0.00784622	1.128
Prostate-AFR	3	113300183	A	rs2271494	0.0795	1.036
Prostate-AFR	3	127898501	C	rs2811476	0.000970289	1.074
Prostate-AFR	3	128213994	G	rs35006112	0.000848227	1.094
Prostate-AFR	3	137562823	A	rs1457063	0.004795	1.071
Prostate-AFR	3	141147414	C	rs7650602	0.04635	1.046
Prostate-AFR	3	152011745	C	rs145053401	0.003907	1.115
Prostate-AFR	3	169482335	T	rs2293607	0.000575371	1.158
Prostate-AFR	3	170074517	G	rs78416326	0.0262518	1.136
Prostate-AFR	3	170083540	C	rs577952184	0.0826393	1.058
Prostate-AFR	3	172381777	C	rs11717887	0.000194	1.091
Prostate-AFR	4	74442349	G	rs17804499	0.897449	1.013
Prostate-AFR	4	74477135	T	rs13142786	0.0169354	1.05
Prostate-AFR	4	95544718	G	rs6853490	0.02109	1.06
Prostate-AFR	4	106061534	C	rs7679673	0.00016731	1.089
Prostate-AFR	4	106064754	C	rs17035310	0.0973658	1.05
Prostate-AFR	4	140948835	C	rs77821238	0.3929	1.031
Prostate-AFR	4	146879237	G	rs72725734	0.04733	1.05
Prostate-AFR	4	152030340	T	rs147762399	0.036789	1.073
Prostate-AFR	5	1280028	G	rs2242652	1.4e-05	1.14
Prostate-AFR	5	1294086	T	rs2736098	0.56745	1.019
Prostate-AFR	5	1891174	G	rs4975758	1.59e-07	1.121
Prostate-AFR	5	14372362	T	rs71599622	0.8723	0.996
Prostate-AFR	5	37833419	T	rs10941370	0.007193	1.056
Prostate-AFR	5	44368506	T	rs1482675	0.263	1.024
Prostate-AFR	5	56087910	A	rs9292122	0.001931	1.066
Prostate-AFR	5	133836209	T	rs10793821	0.1408	1.033
Prostate-AFR	5	172959030	C	rs9686557	0.3337	0.971
Prostate-AFR	5	177683905	G	rs61739424	0.0198152	1.17
Prostate-AFR	5	177891551	G	rs2672843	0.170306	1.035
Prostate-AFR	6	1670985	A	rs2814811	0.05928	1.043
Prostate-AFR	6	11217897	T	rs2018336	0.04296	1.093
Prostate-AFR	6	21330689	C	rs6927369	0.00133622	1.078
Prostate-AFR	6	21471490	G	rs4269363	0.00235907	1.081
Prostate-AFR	6	21878849	A	rs12665509	0.0111678	1.053
Prostate-AFR	6	26649830	C	rs35159226	0.02015	1.053
Prostate-AFR	6	30216712	C	rs62407547	0.0739747	0.895
Prostate-AFR	6	32652620	A	rs9275160	0.00464706	1.068
Prostate-AFR	6	34793124	A	rs9469899	0.3487	1.021
Prostate-AFR	6	41536587	G	rs4714485	8.296e-07	1.106
Prostate-AFR	6	43709785	C	rs9472120	0.03646	1.043
Prostate-AFR	6	76495882	A	rs9443189	1.665e-06	1.105
Prostate-AFR	6	109295293	C	rs2038542	0.1981	1.029
Prostate-AFR	6	117200434	C	rs339351	9.499e-17	1.218
Prostate-AFR	6	134292717	G	rs150184171	0.0121	1.054
Prostate-AFR	6	153447516	C	rs13215045	0.00116	1.069
Prostate-AFR	6	160150279	C	rs963800	0.0318492	1.045
Prostate-AFR	6	160581543	TG	rs4646284	3.26e-08	1.13
Prostate-AFR	7	1928159	T	rs4513875	0.03554	1.069
Prostate-AFR	7	20414110	T	rs11452686	0.653942	0.991
Prostate-AFR	7	20999211	C	rs9655205	0.02284	1.067
Prostate-AFR	7	21812043	T	rs35389879	0.7261	1.012
Prostate-AFR	7	27564862	A	rs6956484	0.0722438	1.037
Prostate-AFR	7	27976563	G	rs10486567	1.3e-05	1.104
Prostate-AFR	7	40877473	A	rs12701838	0.4478	0.976
Prostate-AFR	7	47451918	A	rs834608	0.0458	1.043
Prostate-AFR	7	92577760	C	rs6955627	0.02809	1.047
Prostate-AFR	7	97688440	A	rs4727386	0.6813	1.013
Prostate-AFR	8	8498803	G	rs870167	0.05837	1.066
Prostate-AFR	8	11217455	C	rs2572375	0.5933	1.023
Prostate-AFR	8	23470785	A	rs6557704	0.323248	1.04
Prostate-AFR	8	23529521	G	rs1160267	1.44e-12	1.177
Prostate-AFR	8	25894201	C	rs141811748	0.124676	1.054
Prostate-AFR	8	26063165	A	rs12677206	0.0408682	1.045
Prostate-AFR	8	38644914	A	rs11467	0.001367	1.068
Prostate-AFR	8	108923107	G	rs73700335	0.04055	1.093
Prostate-AFR	8	127836925	C	rs57588856	0.081857	1.036
Prostate-AFR	8	127901649	G	rs6984837	0.0103945	1.105
Prostate-AFR	8	127922200	A	rs7011138	0.185082	0.927
Prostate-AFR	8	128027954	G	rs7463326	4.71e-15	1.274
Prostate-AFR	8	128074815	T	rs72725854	3.95e-82	2.087
Prostate-AFR	8	128103969	T	rs72725879	5.52e-29	1.308
Prostate-AFR	8	128104218	G	rs78809737	0.260746	1.648
Prostate-AFR	8	128325355	T	rs201057014	0.735324	1.012
Prostate-AFR	8	128342866	A	rs17464492	0.000511606	1.09
Prostate-AFR	8	128413305	G	rs6983267	0.00180917	1.135
Prostate-AFR	8	128532137	T	rs10090154	0.00566539	1.151
Prostate-AFR	8	128535543	T	rs34265760	0.384528	1.057
Prostate-AFR	8	128540776	C	rs12549761	0.000109103	1.249
Prostate-AFR	9	18554773	C	rs34540271	0.0275051	1.07
Prostate-AFR	9	19072246	C	rs10122990	0.498788	1.015
Prostate-AFR	9	22041998	G	rs17694493	0.2324	1.038
Prostate-AFR	9	34049779	T	rs10122495	0.09408	1.041
Prostate-AFR	9	82090723	T	rs142727307	4.809e-05	1.093
Prostate-AFR	9	109532734	A	rs4451364	0.0164626	1.051
Prostate-AFR	9	110144887	C	rs817872	4.16e-05	1.089
Prostate-AFR	9	130430116	A	rs2241167	0.2801	1.023
Prostate-AFR	9	132573536	T	rs12634	0.0058186	1.067
Prostate-AFR	10	838636	T	rs12781100	0.1235	1.091
Prostate-AFR	10	46104943	A	rs7075427	0.6195	0.959
Prostate-AFR	10	47599029	T	rs11599847	0.9844	1.007
Prostate-AFR	10	51549496	T	rs10993994	3.573e-07	1.112
Prostate-AFR	10	80236999	C	rs11817544	0.0355292	1.054
Prostate-AFR	10	80835998	C	rs12412705	0.000123745	1.084
Prostate-AFR	10	90195149	C	rs1935581	0.4396	1.02
Prostate-AFR	10	104428716	C	rs12262998	0.01009	1.063
Prostate-AFR	10	114711755	T	rs10885396	0.42	1.017
Prostate-AFR	10	122794926	A	rs4558107	0.0699194	1.048
Prostate-AFR	10	122834482	C	rs140783917	0.407964	1.116
Prostate-AFR	10	123054018	T	rs10788167	0.00689662	1.068
Prostate-AFR	10	123185303	A	rs10749415	1.94e-05	1.111
Prostate-AFR	10	126697494	C	rs12769682	0.001363	1.09
Prostate-AFR	11	1507512	T	rs1881502	0.74671	1.012
Prostate-AFR	11	2234093	T	rs11043143	2.46e-06	1.11
Prostate-AFR	11	7547587	A	rs61890184	0.3694	1.024
Prostate-AFR	11	47428209	T	rs68010938	0.6159	0.977
Prostate-AFR	11	58902679	G	rs1048374	0.0003074	1.139
Prostate-AFR	11	61908440	C	rs2277283	0.05243	1.054
Prostate-AFR	11	66951965	C	rs12785905	0.9795	1.003
Prostate-AFR	11	68882926	T	rs3018690	0.502444	1.017
Prostate-AFR	11	68980788	A	rs11825796	0.00113431	1.069
Prostate-AFR	11	69002342	C	rs11228580	3.99e-24	1.31
Prostate-AFR	11	69463273	A	rs3918298	0.00100588	1.081
Prostate-AFR	11	76267331	T	rs56159348	0.1167	1.042
Prostate-AFR	11	102401661	T	rs11568818	0.0002966	1.077
Prostate-AFR	11	113700546	C	rs5794883	0.003406	1.065
Prostate-AFR	11	134266372	G	rs878987	0.678281	1.011
Prostate-AFR	12	12871099	T	rs2066827	0.0424024	1.05
Prostate-AFR	12	12877983	A	rs77216612	0.458836	1.032
Prostate-AFR	12	14416918	G	rs10845938	0.008682	1.055
Prostate-AFR	12	48419618	A	rs80130819	0.1645	1.12
Prostate-AFR	12	49672714	G	rs56222401	3.067e-05	1.09
Prostate-AFR	12	53308932	A	rs113925811	5.24e-09	1.174
Prostate-AFR	12	65012824	T	rs7968403	0.6904	1.011
Prostate-AFR	12	90156377	A	rs4842687	0.04718	1.043
Prostate-AFR	12	102446675	G	rs77121786	0.07028	1.049
Prostate-AFR	12	114685571	A	rs1270884	0.02183	1.061
Prostate-AFR	12	133067989	G	rs7295014	0.000906915	1.067
Prostate-AFR	13	51076440	T	rs1327653	0.2046	1.029
Prostate-AFR	13	73716861	C	rs7489409	5.59e-05	1.115
Prostate-AFR	13	73995877	G	rs7336001	0.850496	1.018
Prostate-AFR	13	110360784	T	rs75823044	1.943e-11	1.53
Prostate-AFR	14	23305649	T	rs1004030	0.622	1.01
Prostate-AFR	14	37136194	G	rs6571758	0.000625	1.073
Prostate-AFR	14	38144592	G	rs11849126	0.008159	1.066
Prostate-AFR	14	53387109	G	rs4901313	0.02411	1.053
Prostate-AFR	14	61106699	G	rs8005621	0.0003956	1.078
Prostate-AFR	14	64687926	T	rs79133931	0.458	1.057
Prostate-AFR	14	68923908	A	rs2093202	0.150292	1.031
Prostate-AFR	14	69134264	G	rs767127	0.0624236	1.039
Prostate-AFR	14	70756333	G	rs17565772	0.6377	1.012
Prostate-AFR	15	40965044	G	rs11561564	0.009948	1.101
Prostate-AFR	15	66835704	G	rs74634457	0.310309	1.038
Prostate-AFR	15	66942093	A	rs8023793	0.000303958	1.081
Prostate-AFR	15	70668824	A	rs12913603	0.9692	1.001
Prostate-AFR	16	54469331	T	rs7188897	0.156237	1.042
Prostate-AFR	16	54678305	C	rs13380763	0.0103312	1.072
Prostate-AFR	16	57654576	C	rs11863709	0.2338	1.075
Prostate-AFR	16	79847632	C	rs28709974	0.02189	1.092
Prostate-AFR	16	82166181	C	rs8052913	0.250459	1.023
Prostate-AFR	17	618965	C	rs684232	0.001603	1.07
Prostate-AFR	17	7803118	C	rs28441558	0.0222908	1.124
Prostate-AFR	17	12585459	A	rs72811270	0.05982	1.049
Prostate-AFR	17	30092898	G	rs4795646	0.904	0.995
Prostate-AFR	17	36047417	A	rs3110641	0.214632	1.026
Prostate-AFR	17	36074979	G	rs11649743	0.167898	1.055
Prostate-AFR	17	36103565	A	rs11263763	1.62e-06	1.109
Prostate-AFR	17	47380305	T	rs2960158	0.150464	1.041
Prostate-AFR	17	47398245	T	rs565189650	7.81e-06	1.174
Prostate-AFR	17	56426027	T	rs12938538	0.04243	1.044
Prostate-AFR	17	69117532	G	rs148511027	0.0002516	1.098
Prostate-AFR	18	51771322	C	rs8089411	0.1302	1.035
Prostate-AFR	18	56745999	G	rs35283980	0.7306	1.008
Prostate-AFR	18	60961193	CT	rs533722308	0.0134	1.064
Prostate-AFR	18	73035513	T	rs11876000	0.2137	1.026
Prostate-AFR	18	76770820	A	rs9959454	0.4513	1.018
Prostate-AFR	19	17228554	C	rs10412482	0.001875	1.07
Prostate-AFR	19	32168343	C	rs17501397	0.9564	0.996
Prostate-AFR	19	38548094	G	rs59710626	0.849363	1.007
Prostate-AFR	19	38738130	G	rs4802297	0.00207688	1.069
Prostate-AFR	19	41985931	T	rs11673591	0.02707	1.059
Prostate-AFR	19	51345568	G	rs2659051	0.00491351	1.083
Prostate-AFR	19	51361382	G	rs61752561	0.333575	0.745
Prostate-AFR	19	51362715	T	rs76765083	0.054811	1.198
Prostate-AFR	20	867324	A	rs6039055	0.005769	1.062
Prostate-AFR	20	31347512	C	rs11480453	0.3141	1.028
Prostate-AFR	20	34006970	C	rs6141551	0.06014	1.042
Prostate-AFR	20	49548807	T	rs73909841	0.02027	1.073
Prostate-AFR	20	52464719	C	rs6126986	0.143	1.038
Prostate-AFR	20	61001061	TGGCAGTGGCAGC	rs139135938	0.1143	1.034
Prostate-AFR	20	62229989	A	rs381331	0.273645	1.025
Prostate-AFR	20	62307517	A	rs3787099	0.0889088	1.077
Prostate-AFR	20	62374389	C	rs1058319	0.00355922	1.161
Prostate-AFR	21	40296411	C	rs11701433	0.05689	1.047
Prostate-AFR	21	42882462	C	rs9978557	0.626611	1.022
Prostate-AFR	22	19749525	G	rs1978060	0.514	1.016
Prostate-AFR	22	29091147	C	rs17886163	1.35e-09	1.594
Prostate-AFR	22	39138332	G	rs138708	0.3866	1.41
Prostate-AFR	22	40499107	T	rs34584683	0.006319	1.061
Prostate-AFR	22	43499741	G	rs6003062	0.0118	1.138
Prostate-AFR	22	43500212	G	rs5759167	4.53e-05	1.112
Prostate-AFR	22	45698149	T	rs9615099	0.03187	1.049
Prostate-AFR	X	9811095	A	rs960417	7.383e-05	1.107
Prostate-AFR	X	11482634	C	rs17321482	0.3046	1.045
Prostate-AFR	X	30896320	T	rs5972255	0.1888	1.028
Prostate-AFR	X	51245276	GA	rs11338635	3.26e-08	1.087
Prostate-AFR	X	52695895	G	rs5943724	0.8681	1.003
Prostate-AFR	X	54454406	A	rs4826594	0.8981	0.997
Prostate-AFR	X	66825357	T	rs5919393	0.005062	1.079
Prostate-AFR	X	70139908	A	rs371707439	0.4356	1.022

## Sheet: TableS4
Supplementary Table 4: Odds ratios of association of cancer with PRS in EUR individuals
	OR				Top quintile vs bottom quintile
Cancer	OR(1)	OR - 95 % CI	P-value		OR(1)	OR - 95 % CI	P-value
>100 cases
Bladder	1.14098	0.979 - 1.329	0.0905		1.28402	1.066- 1.546	0.00833566
Breast	1.29895	1.126 - 1.499	0.000342043		1.30028	1.105 - 1.530	0.00153483
Breast-313(2)	1.43426	1.240 - 1.659	1.20959e-06		1.46627	1.247 - 1.724	3.5224e-06
CRC	1.25533	1.065 - 1.480	0.00668135		1.21425	1.019 - 1.446	0.0296385
Lung	1.056	0.924 - 1.206	0.424878		1.03452	0.892 - 1.200	0.654772
Melanoma	1.38468	1.219 - 1.573	5.36366e-07		1.36572	1.171 - 1.593	7.0615e-05
Prostate	1.47559	1.331 - 1.636	1.27858e-13		1.4527	1.291 - 1.634	5.37362e-10
Prostate-AFR(3)	1.63686	1.478 - 1.813	3.74432e-21		1.61308	1.430 - 1.820	7.30214e-15
Prostate-EUR(3)	1.67794	1.514 - 1.860	5.56964e-23		1.6342	1.449 - 1.843	1.15349e-15
Renal	1.02687	0.885 - 1.192	0.726726		1.05314	0.881 - 1.259	0.569262
Thyroid	1.15863	0.966 - 1.389	0.111886		1.10466	0.892 - 1.367	0.360385
<100 cases
Endometrial	1.21786	0.912 - 1.627	0.181933		1.14066	0.869 - 1.498	0.343514
Esophageal	1.33161	0.946 - 1.874	0.100574		1.55672	0.873 - 2.777	0.134048
Glioma	1.25805	0.871 - 1.816	0.220486		1.32866	0.883 - 2.000	0.173353
Oral Cavity and Pharynx	1.00609	0.794 - 1.275	0.959865		0.968918	0.761 - 1.234	0.798016
Ovarian	0.882651	0.632 - 1.233	0.464396		0.929272	0.674 - 1.281	0.65407
Pancreatic	1.09756	0.818 - 1.473	0.535126		1.17883	0.858 - 1.620	0.310296
Testicular	1.43494	0.884 - 2.330	0.144279
1: Odds ratios are displayed as assocations per standard deviation of PRS.
2: Breast-313 use SNPs and weights from Kramer et al AJHG 2020 Ref #21
3: Prostate-AFR and Prostate-EUR use SNPs and ancestry-specific weights from Conti et al Nat Gen 2021, Ref #22

## Sheet: TableS5
Supplementary Table 5: Odds ratios of association of cancer with PRS in AFR individuals
	OR				Top quintile vs bottom quintile
Cancer	OR(1)	OR - 95 % CI	P-value		OR(1)	OR - 95 % CI	P-value
>100 cases
Breast	1.118	0.993 - 1.259	0.0646148		1.099	0.965 - 1.252	0.154951
Breast-313(2)	1.452	1.284 - 1.642	2.60066e-09		1.489	1.301 - 1.704	7.93833e-09
CRC	1.28553	1.079 - 1.531	0.0049138		1.27686	1.049 - 1.554	0.0147507
Lung	1.09598	0.942 - 1.275	0.235762		1.09163	0.927 - 1.285	0.293014
Prostate	1.401	1.243 - 1.579	3.34375e-08		1.403	1.231 - 1.600	3.75838e-07
Prostate-AFR(3)	1.647	1.460 - 1.858	5.23732e-16		1.68	1.458 - 1.936	7.04783e-13
Prostate-EUR(3)	1.65	1.463 - 1.862	4.16122e-16		1.682	1.463 - 1.934	2.85495e-13
Renal	1.155	0.983 - 1.356	0.0800728		1.173	0.975 - 1.411	0.0916466
Thyroid	1.21424	1.005 - 1.467	0.0443295		1.302	1.031 - 1.646	0.0268438
<100 cases
Bladder	1.02232	0.826 - 1.265	0.83901		1.0284	0.815 - 1.297	0.813104
Endometrial	1.091	0.859 - 1.387	0.474282		1.002	0.764 - 1.315	0.987763
Esophageal	0.895168	0.549 - 1.459	0.656766		0.920603	0.584 - 1.451	0.721516
Glioma	1.08005	0.633 - 1.843	0.777508		1.28512	0.701 - 2.354	0.416747
Melanoma	0.580953	0.335 - 1.009	0.537151		0.680642	0.333 - 1.393	0.292459
Oral Cavity and Pharynx	1.28145	0.864 - 1.900	0.217233		1.611	0.975 - 2.661	0.062559
Ovarian	1.351	0.976 - 1.870	0.0701839		1.731	1.122 - 2.670	0.013094
Pancreatic	1.02272	0.759 - 1.377	0.882413		0.882772	0.643 - 1.212	0.440864
Testicular	3.011	1.174 - 7.726	0.0218513
1: Odds ratios are displayed as assocations per standard deviation of PRS.
2: Breast-313 use SNPs and weights from Kramer et al AJHG 2020 Ref #21
3: Prostate-AFR and Prostate-EUR use SNPs and ancestry-specific weights from Conti et al Nat Gen 2021, Ref #22

## Sheet: TableS6
Supplementary Table 6: Discriminatory accuracy of components of the PRS in individuals of genetically determined African and European ancestry in the PMBB among cancers <100 individuals
	European AUCs						African AUCs
Cancer	PRS (95% CI)	Age (95% CI)	PCs, Age, Sex (95%CI)	Full Model (95%CI)	AUC addition PRS (p value)		PRS (95% CI)	Age (95% CI)	PCs, Age, Sex (95%CI)	Full Model (95%CI)	AUC addition PRS (p value)
Bladder	--	--	--	--	--		0.51 (0.449 - 0.571)	0.855 (0.825 - 0.883 )	0.867 (0.838 - 0.896)	0.867 (0.837 - 0.895)	0 (0.9418)
Endometrial	0.554 (0.462 - 0.649)	0.597 (0.528 - 0.667)	0.667 (0.593 - 0.737)	0.676 (0.611 - 0.739)	0.009 (0.6058)		0.526 (0.458 - 0.591)	0.801 (0.766 - 0.834)	0.809 (0.773 - 0.844)	0.811 (0.776 - 0.844)	0.002 (0.5724)
Esophageal	0.586 (0.513-0.658)	0.589 (0.525 - 0.654)	0.732 (0.661 - 0.802)	0.7467 (0.674 - 0.811)	0.015 (0.1279)		0.495 (0.358 - 0.637)	0.772 (0.698 - 0.840)	0.846 (0.762 - 0.921)	0.85 (0.770 - 0.922)	0.004 (0.308)
Glioma	0.552 (0.438 - 0.651)	0.572 (0.472 - 0.671)	0.681 (0.576 - 0.773)	0.682 (0.582 - 0.779)	0.001 (0.9337)		0.501 (0.333 - 0.661)	0.644 (0.496 - 0.777)	0.716 (0.557 - 0.847)	0.713 (0.556 - 0.850)	-0.003 (0.6895)
Melanoma	--	--	--	--	--		0.673 (0.531 - 0.798)	0.684 (0.572 - 0.788)	0.743 (0.621 - 0.854)	0.762 (0.622 - 0.887)	0.019 (0.6049)
Oral Cavity and Pharynx	0.529 (0.457 - 0.598)	0.61 (0.556 - 0.662)	0.667 (0.613 - 0.723)	0.668 (0.614 - 0.719)	0.001 (0.4182)		0.476 (0.373 - 0.578)	0.791 (0.729 - 0.848)	0.844 (0.790 - 0.894)	0.849 (0.796 - 0.896)	0.005 (0.5339)
Ovarian	0.524 (0.416 - 0.628)	0.585 (0.517 - 0.651)	0.653 (0.581 - 0.723)	0.667 (0.601 - 0.733)	0.014 (0.3607)		0.575 (0.484 - 0.666)	0.696 (0.607 - 0.778)	0.728 (0.648 - 0.8)	0.747 (0.677 - 0.812)	0.019 (0.1823)
Pancreatic	0.472 (0.390 - 0.552)	0.669 (0.611 - 0.723)	0.736 (0.662 - 0.801)	0.733 (0.664 - 0.796)	-0.003 (0.4429)		0.4998 (0.416 - 0.584)	0.765 (0.711 - 0.818)	0.8096 (0.754 - 0.859)	0.81 (0.756 - 0.859)	0 (0.75)
Testicular	0.598 (0.502 - 0.695)	0.626 (0.503 - 0.742)	0.758 (0.646 - 0.856)	0.779 (0.674 - 0.872)	0.021 (0.1793)		0.713 (0.475 - 0.915)	0.559 (0.274 - 0.840)	0.78 (0.565 - 0.963)	0.874 (0.725 - 0.992)	0.094 (0.01947)
African: African genetic ancestry; AUC: area under the curve; European: European genetic ancestry; PC: principal components; PRS: polygenic risk score
Cancers with cases >100 are found in Table 2
